# Supplementary material for: Bis[2-(4,5-diphenyl-1H-imidazol-2-yl)-4-nitrophenolato]copper(II) dihydrate: crystal structure and Hirshfeld surface analysis
Source: Acta Crystallogr E Crystallogr Commun. 2019 Oct 22;75(Pt 11):1664–71. doi: 10.1107/S2056989019013720 (PMC6829712; doi:10.1107/S2056989019013720)
Supplement: Supplementary file 2 [file e-75-01664-Isup2.hkl]

data_I                                                                          
_shelx_title ' exp_801'                                                         
_shelx_refln_list_code          4                                               
_shelx_F_calc_maximum      426.52                                               
_exptl_crystal_F_000      1676.00                                               
_reflns_d_resolution_high  0.7929                                               
                                                                                
loop_                                                                           
 _space_group_symop_operation_xyz                                               
 'x, y, z'                                                                      
 '-x, y+1/2, -z+1/2'                                                            
 '-x, -y, -z'                                                                   
 'x, -y-1/2, z-1/2'                                                             
                                                                                
_cell_length_a    13.2752                                                       
_cell_length_b    25.1602                                                       
_cell_length_c    11.1166                                                       
_cell_angle_alpha  90.000                                                       
_cell_angle_beta  104.256                                                       
_cell_angle_gamma  90.000                                                       
                                                                                
_shelx_F_squared_multiplier     1.000                                           
                                                                                
loop_                                                                           
 _refln_index_h                                                                 
 _refln_index_k                                                                 
 _refln_index_l                                                                 
 _refln_F_squared_calc                                                          
 _refln_F_squared_meas                                                          
 _refln_F_squared_sigma                                                         
 _refln_observed_status                                                         
   1   0   0        942.70        865.54        46.10 o                         
   2   0   0       5312.50       5075.75       158.69 o                         
   3   0   0       1707.04       1712.89       114.67 o                         
   4   0   0      39814.96      36928.65       663.19 o                         
   5   0   0       1947.39       1888.91        67.63 o                         
   6   0   0      24201.19      22264.04       277.83 o                         
   7   0   0        325.95        373.20        43.60 o                         
   8   0   0      14567.61      14733.53       226.44 o                         
   9   0   0        455.17        505.56        27.02 o                         
  10   0   0       6022.75       6077.84        93.93 o                         
  11   0   0         24.62         35.31        11.01 o                         
  12   0   0       1496.75       1791.25        50.77 o                         
  13   0   0       1898.67       1887.50        54.30 o                         
  14   0   0          7.75         66.05        12.06 o                         
  15   0   0        557.79        490.40        34.67 o                         
  16   0   0         39.06         41.74        15.24 o                         
   1   1   0       6235.80       5688.07        71.90 o                         
   2   1   0        824.47        789.92        44.25 o                         
   3   1   0      12193.26      11640.31       275.34 o                         
   4   1   0         42.10         54.75        21.43 o                         
   5   1   0        169.49        152.37        15.69 o                         
   6   1   0         73.85        194.42        23.28 o                         
   7   1   0         49.21         45.29        12.49 o                         
   8   1   0       7802.45       8785.47       138.71 o                         
   9   1   0        569.93        592.66        20.55 o                         
  10   1   0         60.85        425.34        37.97 o                         
  11   1   0          0.68         13.24         6.90 o                         
  12   1   0        405.79        813.24        64.08 o                         
  13   1   0        159.38        344.18        25.51 o                         
  14   1   0        335.51        362.12        16.87 o                         
  15   1   0         16.59         68.80        16.86 o                         
  16   1   0         23.62         19.94        16.18 o                         
   0   2   0      97121.94      87488.32       768.39 o                         
   1   2   0        444.15        480.88        17.47 o                         
   2   2   0       4083.38       3727.63        69.79 o                         
   3   2   0        119.29         75.20        15.64 o                         
   4   2   0      21922.79      21077.65       387.21 o                         
   5   2   0         99.91        101.76        12.64 o                         
   6   2   0       7821.85       6939.32       103.94 o                         
   7   2   0        200.59        178.85        19.08 o                         
   8   2   0       4991.44       4995.28        86.03 o                         
   9   2   0       1422.97       1519.68        30.08 o                         
  10   2   0       3313.50       3272.04        46.51 o                         
  11   2   0          3.03         14.74         8.07 o                         
  12   2   0       2932.85       3348.22        72.84 o                         
  13   2   0          2.92         29.00        10.90 o                         
  14   2   0        333.22        393.65        22.37 o                         
  15   2   0        238.61        229.59        14.78 o                         
  16   2   0        941.38        649.32        24.27 o                         
   1   3   0      14687.56      13943.87       158.00 o                         
   2   3   0      21205.71      20721.14       178.17 o                         
   3   3   0      19995.02      19917.08       209.91 o                         
   4   3   0       1041.24        881.08        50.35 o                         
   5   3   0        574.02        566.93        26.77 o                         
   6   3   0       1331.90       1660.71        46.41 o                         
   7   3   0        979.64        959.87        41.84 o                         
   8   3   0       5446.88       5825.13        70.25 o                         
   9   3   0       2349.03       2459.26        38.54 o                         
  10   3   0       1396.88       1437.05        31.33 o                         
  11   3   0        290.31        316.76        15.74 o                         
  12   3   0         12.39        347.24        39.69 o                         
  13   3   0        212.31        363.49        19.72 o                         
  14   3   0         35.58         94.72        12.07 o                         
  15   3   0        442.25        414.86        20.81 o                         
  16   3   0          0.39         18.00        14.12 o                         
   0   4   0       3113.86       3025.78       113.24 o                         
   1   4   0       1007.98       1041.31        21.16 o                         
   2   4   0       1463.89       1299.19        37.48 o                         
   3   4   0       1298.73       1318.24        52.21 o                         
   4   4   0      15037.67      15702.05       244.17 o                         
   5   4   0       4335.74       4180.87        67.72 o                         
   6   4   0        652.29        723.20        32.64 o                         
   7   4   0          6.56         21.08        10.94 o                         
   8   4   0        170.31        193.97        10.48 o                         
   9   4   0        577.35        585.01        19.17 o                         
  10   4   0        494.59        538.77        19.71 o                         
  11   4   0          3.95          5.62         7.75 o                         
  12   4   0       2003.94       2012.01        49.38 o                         
  13   4   0       1178.31       1191.89        31.05 o                         
  14   4   0        109.19        121.06        11.27 o                         
  15   4   0        429.45        462.31        19.34 o                         
  16   4   0        133.71         98.85        19.06 o                         
   1   5   0       1491.56       1367.19        30.55 o                         
   2   5   0       4050.15       3936.23        60.48 o                         
   3   5   0       3685.73       3485.76        75.30 o                         
   4   5   0       1041.98       1226.96        56.92 o                         
   5   5   0       1396.89       1156.93        36.08 o                         
   6   5   0        165.89        229.15        19.94 o                         
   7   5   0        976.27        941.44        42.29 o                         
   8   5   0       2970.17       2928.30        39.48 o                         
   9   5   0        221.11        197.01        11.59 o                         
  10   5   0        847.32        838.34        23.62 o                         
  11   5   0         30.17         27.92         7.93 o                         
  12   5   0         73.45        113.94        17.37 o                         
  13   5   0          8.44         46.77        15.09 o                         
  14   5   0         82.12        103.12        10.69 o                         
  15   5   0          8.20         16.49         7.42 o                         
   0   6   0      20325.24      20024.98       382.64 o                         
   1   6   0       2893.53       2742.62        33.31 o                         
   2   6   0       3273.61       3085.89        66.58 o                         
   3   6   0       3052.10       2987.31        64.25 o                         
   4   6   0         18.38         21.87        12.49 o                         
   5   6   0        822.79        823.22        33.90 o                         
   6   6   0        478.76        500.81        29.20 o                         
   7   6   0         13.28          3.00         8.03 o                         
   8   6   0        135.15        157.23         9.63 o                         
   9   6   0       2110.60       2083.27        33.33 o                         
  10   6   0       1042.58       1046.69        26.09 o                         
  11   6   0         73.89         76.73        10.00 o                         
  12   6   0       1589.67       1590.47        41.19 o                         
  13   6   0        294.05        305.70        17.43 o                         
  14   6   0        142.78        132.67        11.88 o                         
  15   6   0         34.94         17.82         7.30 o                         
   1   7   0      11775.38      10482.86       321.84 o                         
   2   7   0       2904.85       2834.97        64.98 o                         
   3   7   0      37297.68      35840.94       352.23 o                         
   4   7   0        775.48        783.33        46.07 o                         
   5   7   0       5380.54       4773.37        77.46 o                         
   6   7   0       1394.68       1312.01        44.28 o                         
   7   7   0       1979.48       1695.40        40.18 o                         
   8   7   0         19.15          8.34         5.66 o                         
   9   7   0       2670.02       2588.90        40.56 o                         
  10   7   0        668.52        677.83        25.16 o                         
  11   7   0        102.33         86.54        10.55 o                         
  12   7   0         11.72         13.34         9.89 o                         
  13   7   0       1545.09       1576.10        44.49 o                         
  14   7   0         18.97         21.66         9.64 o                         
  15   7   0          6.68          3.11         6.50 o                         
   0   8   0          8.15         24.11        28.92 o                         
   1   8   0          9.49         25.66        21.65 o                         
   2   8   0        400.67        380.15        18.62 o                         
   3   8   0         66.54         53.08        13.50 o                         
   4   8   0       7765.90       8394.94       153.60 o                         
   5   8   0       1741.89       1812.92        48.13 o                         
   6   8   0       1879.81       2037.07        56.36 o                         
   7   8   0        134.75        120.83         9.49 o                         
   8   8   0         78.47        101.30         9.48 o                         
   9   8   0        167.11        124.22        10.68 o                         
  10   8   0         26.95         20.17         9.83 o                         
  11   8   0          0.21         17.31         9.73 o                         
  12   8   0        125.50        119.47        14.18 o                         
  13   8   0        473.91        457.61        20.44 o                         
  14   8   0        181.34        191.64        12.51 o                         
  15   8   0          0.02         -0.24         6.23 o                         
   1   9   0      32214.96      31797.15       891.40 o                         
   2   9   0         38.03         31.85         7.31 o                         
   3   9   0       5630.13       4694.54        95.71 o                         
   4   9   0         80.50         87.57        14.43 o                         
   5   9   0      33210.21      34696.20       246.87 o                         
   6   9   0          0.45          5.02         9.97 o                         
   7   9   0      11164.01      10369.87        99.41 o                         
   8   9   0        145.80        150.20        10.43 o                         
   9   9   0       2214.31       2178.79        42.09 o                         
  10   9   0        312.00        322.49        17.72 o                         
  11   9   0         33.71         43.86        10.15 o                         
  12   9   0        123.53        103.07        13.63 o                         
  13   9   0       2325.97       2297.75        74.16 o                         
  14   9   0         43.37         65.56         9.25 o                         
  15   9   0        502.38        404.66        22.41 o                         
   0  10   0       1160.99        990.95       108.87 o                         
   1  10   0        303.10        312.03        48.50 o                         
   2  10   0       4420.86       4793.22       158.01 o                         
   3  10   0       2640.60       2997.05        62.12 o                         
   4  10   0        264.66        226.00        20.52 o                         
   5  10   0        959.98       1012.36        33.02 o                         
   6  10   0        662.43        670.33        23.30 o                         
   7  10   0        575.15        565.69        20.11 o                         
   8  10   0        990.81        906.39        23.29 o                         
   9  10   0       1032.40       1038.98        29.45 o                         
  10  10   0        167.98        124.99        12.22 o                         
  11  10   0        435.30        407.84        18.50 o                         
  12  10   0         31.59         21.57         9.17 o                         
  13  10   0         56.03         41.53        13.20 o                         
  14  10   0         10.54         11.68         7.52 o                         
  15  10   0         28.40         17.51         8.84 o                         
   1  11   0        795.91        534.06        61.01 o                         
   2  11   0         52.74        107.20        49.27 o                         
   3  11   0       7230.18       6656.24       214.97 o                         
   4  11   0        272.91        272.77        23.32 o                         
   5  11   0       9184.03       9054.39       146.00 o                         
   6  11   0        153.82        161.90        12.11 o                         
   7  11   0       2745.84       2556.85        40.48 o                         
   8  11   0        670.45        679.47        22.30 o                         
   9  11   0        892.34        911.83        27.41 o                         
  10  11   0          9.46         -8.18         8.18 o                         
  11  11   0       2525.91       2496.42        59.92 o                         
  12  11   0        273.73        215.39        14.95 o                         
  13  11   0        852.23        838.08        34.67 o                         
  14  11   0        185.96        174.25        23.76 o                         
  15  11   0        719.73        520.29        27.42 o                         
   0  12   0        405.57        469.54        86.71 o                         
   1  12   0       1063.15       1170.69        93.07 o                         
   2  12   0        466.60        448.19        90.11 o                         
   3  12   0       3487.67       3930.27       166.21 o                         
   4  12   0         17.90         24.79        26.42 o                         
   5  12   0         48.65         66.78         9.70 o                         
   6  12   0       1495.53       1495.98        33.76 o                         
   7  12   0         15.79         15.98         7.40 o                         
   8  12   0         79.70         64.00        10.38 o                         
   9  12   0        124.00        120.18        12.53 o                         
  10  12   0        280.07        284.02        17.02 o                         
  11  12   0          0.20          0.79         8.17 o                         
  12  12   0          0.40          2.07         8.14 o                         
  13  12   0        995.93       1037.74        56.19 o                         
  14  12   0        151.61        102.93        11.52 o                         
  15  12   0        263.32        168.92        21.61 o                         
   1  13   0        389.53        388.75        85.88 o                         
   2  13   0       1363.21       1626.43       171.65 o                         
   3  13   0       1701.31       1823.07       185.51 o                         
   4  13   0        724.70        758.27        42.20 o                         
   5  13   0         24.21         33.67         9.03 o                         
   6  13   0        208.27        171.44        13.22 o                         
   7  13   0       4196.11       4401.70        74.58 o                         
   8  13   0        342.04        319.75        21.71 o                         
   9  13   0        314.48        315.30        24.65 o                         
  10  13   0        845.92        810.21        37.27 o                         
  11  13   0       2226.94       2242.33        84.64 o                         
  12  13   0        495.27        480.66        26.94 o                         
  13  13   0        110.17         98.06        15.88 o                         
  14  13   0        435.34        394.67        18.77 o                         
   0  14   0          2.90         46.94        31.82 o                         
   1  14   0        317.94        349.92        89.66 o                         
   2  14   0       1287.41       1489.94       173.97 o                         
   3  14   0        105.51         94.36        18.90 o                         
   4  14   0       1577.20       1406.41        49.63 o                         
   5  14   0        766.12        726.01        28.63 o                         
   6  14   0       2403.79       2330.21        53.10 o                         
   7  14   0         49.76         16.27        10.36 o                         
   8  14   0       2251.91       2283.94        61.64 o                         
   9  14   0        548.84        540.32        31.02 o                         
  10  14   0       1293.16       1197.53        57.35 o                         
  11  14   0        127.04        139.56        14.79 o                         
  12  14   0        188.86        175.04        16.90 o                         
  13  14   0         71.71         85.85        15.59 o                         
  14  14   0        136.76        110.62        10.79 o                         
   1  15   0        328.46        339.70        39.40 o                         
   2  15   0        602.44        531.57        36.38 o                         
   3  15   0         95.47         76.63        11.67 o                         
   4  15   0        940.68        856.86        35.69 o                         
   5  15   0         45.44         26.88         8.78 o                         
   6  15   0        690.32        740.43        33.69 o                         
   7  15   0        501.01        450.32        25.13 o                         
   8  15   0       1197.99       1249.85        55.94 o                         
   9  15   0          3.60         26.89        12.99 o                         
  10  15   0        586.21        547.48        30.97 o                         
  11  15   0        426.44        407.85        28.38 o                         
  12  15   0        472.25        462.05        29.94 o                         
  13  15   0         19.10          8.15        19.51 o                         
  14  15   0        288.30        239.82        28.38 o                         
   0  16   0        207.03        108.80        19.61 o                         
   1  16   0       2211.19       2336.02        55.44 o                         
   2  16   0       4772.81       4441.60        92.48 o                         
   3  16   0       1576.39       1439.96        51.48 o                         
   4  16   0       5320.58       4910.53        87.57 o                         
   5  16   0       1398.51       1349.70        47.35 o                         
   6  16   0       2859.39       2800.33        80.75 o                         
   7  16   0       1058.87       1007.26        38.33 o                         
   8  16   0        150.26        199.07        18.64 o                         
   9  16   0        305.51        300.38        29.42 o                         
  10  16   0        674.31        722.58        42.36 o                         
  11  16   0        662.20        730.36        36.63 o                         
  12  16   0       1383.26       1260.87        41.41 o                         
  13  16   0        169.19        137.07        23.60 o                         
   1  17   0         84.43         60.35        10.95 o                         
   2  17   0       1303.43       1339.41        50.43 o                         
   3  17   0       1210.47       1241.08        49.24 o                         
   4  17   0          6.81         10.19        12.21 o                         
   5  17   0        589.42        566.99        36.07 o                         
   6  17   0        121.45        129.06        19.46 o                         
   7  17   0         15.56         11.17        12.01 o                         
   8  17   0       2125.01       2448.68        70.55 o                         
   9  17   0       1305.50       1403.61        59.83 o                         
  10  17   0        544.48        564.36        31.49 o                         
  11  17   0         19.03         15.83         9.42 o                         
  12  17   0        346.27        319.78        52.76 o                         
  13  17   0          0.75         11.59        13.80 o                         
   0  18   0       9672.23       9379.66       244.66 o                         
   1  18   0          8.04         -0.03         9.18 o                         
   2  18   0       6574.42       6289.67        98.72 o                         
   3  18   0        132.09        128.82        15.97 o                         
   4  18   0       2723.39       2629.19        75.12 o                         
   5  18   0         57.80         66.59        13.44 o                         
   6  18   0       6641.83       7244.83       135.03 o                         
   7  18   0        606.03        630.98        36.09 o                         
   8  18   0       1994.58       2143.00        65.82 o                         
   9  18   0        270.38        279.36        27.86 o                         
  10  18   0       1414.34       1607.19        51.12 o                         
  11  18   0        487.80        460.54        28.28 o                         
  12  18   0        775.46        677.98        93.16 o                         
  13  18   0          6.30          4.81         6.50 o                         
   1  19   0        100.95        107.98        17.62 o                         
   2  19   0        673.02        631.89        29.55 o                         
   3  19   0       4068.32       4172.76        75.21 o                         
   4  19   0        177.17        176.97        21.39 o                         
   5  19   0         76.88         56.30        18.35 o                         
   6  19   0         40.26         50.69        16.06 o                         
   7  19   0        763.07        793.16        40.67 o                         
   8  19   0          0.87         -1.22        12.95 o                         
   9  19   0          1.69         -8.82        14.06 o                         
  10  19   0          3.54         -9.47        11.49 o                         
  11  19   0         57.45         50.12        15.59 o                         
  12  19   0          5.93          9.90         7.76 o                         
   0  20   0       1766.98       1888.74        82.92 o                         
   1  20   0         48.52         34.48        14.69 o                         
   2  20   0       5236.40       5451.68        98.84 o                         
   3  20   0       1051.98       1074.45        39.64 o                         
   4  20   0        137.10        151.82        18.72 o                         
   5  20   0         43.97         41.14        15.50 o                         
   6  20   0       8080.53       9079.46       159.18 o                         
   7  20   0       1281.41       1430.63        53.56 o                         
   8  20   0        374.04        401.98        28.59 o                         
   9  20   0       1889.83       1993.57        65.61 o                         
  10  20   0       1881.63       1927.90        60.77 o                         
  11  20   0          6.00         23.82        12.32 o                         
  12  20   0         45.55         62.26        11.45 o                         
   1  21   0        308.72        263.34        26.21 o                         
   2  21   0         21.33         13.78        12.68 o                         
   3  21   0        751.94        801.12        39.13 o                         
   4  21   0        485.07        556.66        33.04 o                         
   5  21   0          3.57         17.51        11.69 o                         
   6  21   0        625.93        719.77        38.92 o                         
   7  21   0       1912.35       1897.14        60.28 o                         
   8  21   0       1390.46       1615.48        53.38 o                         
   9  21   0        851.73        875.92        35.95 o                         
  10  21   0        432.53        476.75        24.18 o                         
  11  21   0         67.75         47.01        13.41 o                         
  12  21   0        432.68        386.15        30.82 o                         
   0  22   0        123.92        115.43        23.57 o                         
   1  22   0       1090.64       1122.24        41.38 o                         
   2  22   0       1442.33       1540.74        54.02 o                         
   3  22   0       1176.00       1204.41        54.50 o                         
   4  22   0        137.97        104.72        14.63 o                         
   5  22   0         91.55        145.90        19.84 o                         
   6  22   0       2039.85       2320.04        59.60 o                         
   7  22   0        145.41        159.66        17.52 o                         
   8  22   0         90.68        102.88        14.32 o                         
   9  22   0        179.92        198.56        17.64 o                         
  10  22   0        104.18        126.13        26.37 o                         
  11  22   0         57.33         57.25        14.90 o                         
   1  23   0        869.17        907.50        41.83 o                         
   2  23   0        363.81        377.45        27.75 o                         
   3  23   0        176.32        224.94        25.58 o                         
   4  23   0         69.44        123.07        17.67 o                         
   5  23   0       2108.35       2433.17        79.66 o                         
   6  23   0        230.09        297.44        24.71 o                         
   7  23   0        169.56        167.43        18.93 o                         
   8  23   0        335.14        432.78        29.75 o                         
   9  23   0         88.89         86.77        14.74 o                         
  10  23   0        681.33        653.80        91.36 o                         
  11  23   0          4.76         -8.82         8.82 o                         
   0  24   0        228.24        215.15        24.98 o                         
   1  24   0        356.05        360.82        24.62 o                         
   2  24   0       3179.92       3701.85       112.10 o                         
   3  24   0          0.16          8.89        12.10 o                         
   4  24   0         82.56         71.40        22.31 o                         
   5  24   0         92.03        144.48        18.96 o                         
   6  24   0          5.09          6.90        11.60 o                         
   7  24   0        474.35        552.76        29.36 o                         
   8  24   0         78.76        102.37        15.61 o                         
   9  24   0         83.92         70.26        11.81 o                         
  10  24   0         93.73         74.46        11.48 o                         
   1  25   0         81.85        125.25        15.84 o                         
   2  25   0         48.83         61.38        15.88 o                         
   3  25   0        239.07        308.70        22.16 o                         
   4  25   0         58.53         45.19        13.15 o                         
   5  25   0          6.93          6.46         9.72 o                         
   6  25   0          0.59         -1.90         9.52 o                         
   7  25   0        501.82        617.29        35.23 o                         
   8  25   0          0.53         -4.08         8.59 o                         
   9  25   0        548.31        531.24        29.39 o                         
   0  26   0        181.27        211.77        23.43 o                         
   1  26   0          0.04          2.23         9.69 o                         
   2  26   0         57.74         87.78        12.89 o                         
   3  26   0         46.66         49.17        12.34 o                         
   4  26   0          2.64          3.89         8.92 o                         
   5  26   0         69.31         90.66        13.03 o                         
   6  26   0         74.18         57.16         9.56 o                         
   7  26   0         62.79         80.13        13.45 o                         
   8  26   0         43.46         29.62         7.63 o                         
   9  26   0          3.83         -0.60         6.72 o                         
   1  27   0        501.69        577.50        27.81 o                         
   2  27   0         98.84        108.08        11.58 o                         
   3  27   0        590.01        701.48        36.13 o                         
   4  27   0        118.77        144.61        15.40 o                         
   5  27   0        761.31        948.26        35.50 o                         
   6  27   0         16.44         13.99         7.38 o                         
   7  27   0        490.13        520.18        31.76 o                         
   8  27   0          0.15          5.40         7.68 o                         
   0  28   0         65.24        107.33        24.50 o                         
   1  28   0         31.94         50.07        11.23 o                         
   2  28   0          7.43         19.33         7.44 o                         
   3  28   0        725.40        881.30        36.48 o                         
   4  28   0          4.63          1.38         7.05 o                         
   5  28   0         36.58         32.60         8.72 o                         
   6  28   0        250.00        274.54        18.78 o                         
   7  28   0         36.50         32.02        10.97 o                         
   1  29   0        567.55        618.77        30.52 o                         
   2  29   0          0.30         -7.90         8.13 o                         
   3  29   0        601.95        640.37        31.98 o                         
   4  29   0        164.13        160.09        12.99 o                         
   5  29   0         44.53         52.39        12.05 o                         
   6  29   0          1.86         -6.63        11.37 o                         
   0  30   0        113.17        100.63        22.20 o                         
   1  30   0         50.68         51.57        12.27 o                         
   2  30   0         84.43         66.61        47.79 o                         
   3  30   0          0.51          2.84         6.15 o                         
   4  30   0          0.40          6.09        10.50 o                         
   5  30   0        176.92        153.30        21.87 o                         
   1  31   0         32.32         28.88        17.62 o                         
   2  31   0         63.12         96.91        18.82 o                         
   3  31   0        590.13        546.46        36.41 o                         
 -16   1   1        177.66        148.43        13.45 o                         
 -15   1   1        868.81        869.19        27.65 o                         
 -14   1   1       1010.84       1111.07        34.52 o                         
 -13   1   1         16.83         43.56         9.10 o                         
 -12   1   1        917.39       1054.61        28.82 o                         
 -11   1   1        737.54        757.29        25.99 o                         
 -10   1   1       5560.02       5661.13        82.74 o                         
  -9   1   1       1598.17       1580.82        39.79 o                         
  -8   1   1       2169.92       1867.46        41.92 o                         
  -7   1   1        566.79        493.34        31.31 o                         
  -6   1   1        663.94        390.91        21.63 o                         
  -5   1   1       2888.59       2694.30        49.86 o                         
  -4   1   1      10623.48       9667.00       284.23 o                         
  -3   1   1        451.87        471.55        27.91 o                         
  -2   1   1         36.51         45.51        10.28 o                         
  -1   1   1         17.12         30.37         7.89 o                         
   0   1   1      31543.32      30865.82       492.51 o                         
   1   1   1       3509.16       3596.85        92.74 o                         
   4   1   1        689.97        876.85        74.73 o                         
   5   1   1          0.81         24.49        11.69 o                         
   6   1   1       6514.10       7903.97        96.76 o                         
   7   1   1        204.14        249.23        23.73 o                         
   8   1   1        704.34        700.83        21.42 o                         
   9   1   1        437.22        427.45        17.03 o                         
  10   1   1       1606.73       1741.64        32.00 o                         
  11   1   1         99.73        161.52        12.24 o                         
  12   1   1       1908.83       1923.07        55.36 o                         
  13   1   1         25.12        201.24        30.77 o                         
  14   1   1         19.97         40.47        10.48 o                         
  15   1   1        490.50        432.25        20.29 o                         
 -16   2   1          4.12          4.90         7.50 o                         
 -15   2   1        271.67        278.41        14.99 o                         
 -14   2   1        408.66        571.66        23.30 o                         
 -13   2   1          1.49        106.11        17.65 o                         
 -12   2   1        211.38        347.48        28.68 o                         
 -11   2   1          6.47         37.67         9.92 o                         
 -10   2   1        436.07        622.87        32.62 o                         
  -9   2   1       2560.96       2637.57        44.39 o                         
  -8   2   1       1755.34       1651.51        36.77 o                         
  -7   2   1       1734.94       1727.35        48.99 o                         
  -6   2   1       2486.48       2473.12        53.88 o                         
  -5   2   1         76.64         51.39         8.80 o                         
  -4   2   1        287.16        289.71        23.49 o                         
  -3   2   1        864.45        869.21        33.76 o                         
  -2   2   1        562.16        529.75        20.89 o                         
  -1   2   1       2594.45       2475.32        64.19 o                         
   0   2   1       9064.95       8956.41       121.34 o                         
   1   2   1       6114.00       5937.47        81.08 o                         
   2   2   1      21759.25      21229.80       264.53 o                         
   3   2   1         15.13         26.60        22.08 o                         
   4   2   1       4556.35       4639.34       169.48 o                         
   5   2   1         12.66         51.39        11.24 o                         
   6   2   1        321.27        482.02        23.45 o                         
   7   2   1       1919.71       1763.19        58.45 o                         
   8   2   1       2714.99       2703.20        39.47 o                         
   9   2   1          1.91         10.49         7.56 o                         
  10   2   1        533.67        648.51        22.14 o                         
  11   2   1        450.53        677.44        36.14 o                         
  12   2   1        542.09       1007.29        73.97 o                         
  13   2   1       1355.96       1545.89        36.86 o                         
  14   2   1        339.43        361.33        17.12 o                         
  15   2   1          3.24        101.05        21.14 o                         
 -16   3   1        166.84        149.58        13.22 o                         
 -15   3   1        120.73        130.52        10.67 o                         
 -14   3   1        583.87        690.93        24.24 o                         
 -13   3   1       1652.61       1724.78        37.37 o                         
 -12   3   1       1943.22       2068.52        42.70 o                         
 -11   3   1        292.67        333.37        17.96 o                         
 -10   3   1       2176.77       2276.67        46.29 o                         
  -9   3   1       1298.34       1418.17        35.84 o                         
  -8   3   1        393.06        299.78        16.16 o                         
  -7   3   1         59.96         22.40        10.58 o                         
  -6   3   1       7807.72       7580.59        97.88 o                         
  -5   3   1        126.07        136.22        12.86 o                         
  -4   3   1        117.53        147.18        18.49 o                         
  -3   3   1       6579.52       6259.85        94.78 o                         
  -2   3   1        364.77        395.58        16.01 o                         
  -1   3   1        624.62        536.75        23.61 o                         
   0   3   1       9874.14       9563.83       131.70 o                         
   1   3   1         93.80        125.30        13.97 o                         
   2   3   1       1585.16       1290.83        61.80 o                         
   3   3   1        819.75        771.46        56.41 o                         
   4   3   1       3503.77       3202.39        94.76 o                         
   5   3   1       1524.56       1295.40        42.62 o                         
   6   3   1        118.59        273.55        18.12 o                         
   7   3   1       2654.17       2474.14        69.49 o                         
   8   3   1      10285.28      10638.61        79.24 o                         
   9   3   1        699.68        716.80        22.42 o                         
  10   3   1       2650.38       2751.44        52.86 o                         
  11   3   1       3226.69       3479.82        69.18 o                         
  12   3   1       3349.49       3713.84        86.32 o                         
  13   3   1       1080.29       1286.70        36.67 o                         
  14   3   1        373.01        502.58        22.88 o                         
  15   3   1       1366.41       1363.94        37.58 o                         
 -16   4   1        191.48        129.04        13.52 o                         
 -15   4   1        434.28        337.02        20.17 o                         
 -14   4   1          0.31         32.00         8.44 o                         
 -13   4   1         41.67        114.42        18.06 o                         
 -12   4   1        359.46        448.47        31.06 o                         
 -11   4   1         26.36         28.53         8.48 o                         
 -10   4   1          5.69         11.96         8.72 o                         
  -9   4   1       7319.95       7487.55        89.31 o                         
  -8   4   1          6.11          4.74         7.34 o                         
  -7   4   1       3435.96       3224.26        70.08 o                         
  -6   4   1        322.67        283.24        19.88 o                         
  -5   4   1        398.33        339.72        19.81 o                         
  -4   4   1        172.00        128.28        17.68 o                         
  -3   4   1       1380.93       1131.15        37.84 o                         
  -2   4   1      18206.21      18419.08       166.75 o                         
  -1   4   1       2491.17       2110.34        34.87 o                         
   0   4   1      10638.40      10418.75        95.02 o                         
   1   4   1       1429.30       1378.20        39.12 o                         
   2   4   1        329.56        377.11        34.22 o                         
   3   4   1      11934.55      11159.80       216.93 o                         
   4   4   1        204.21        178.51        24.21 o                         
   5   4   1       7006.14       6759.54        97.59 o                         
   6   4   1       3304.97       3769.45        69.48 o                         
   7   4   1        826.09        677.77        28.34 o                         
   8   4   1       1760.73       1705.70        29.46 o                         
   9   4   1       4501.77       4527.77        54.18 o                         
  10   4   1       5054.78       5259.09        73.88 o                         
  11   4   1       1865.17       2074.59        56.96 o                         
  12   4   1        629.31        881.54        47.85 o                         
  13   4   1        240.55        354.30        28.19 o                         
  14   4   1       1171.55       1052.79        26.22 o                         
  15   4   1       1006.22        956.02        30.80 o                         
 -16   5   1          2.02         -9.69         9.69 o                         
 -15   5   1        291.04        237.88        14.74 o                         
 -14   5   1        131.24        154.32        13.21 o                         
 -13   5   1       1210.57       1205.34        33.18 o                         
 -12   5   1       2517.47       2650.21        79.02 o                         
 -11   5   1          0.17         -9.44         9.44 o                         
 -10   5   1       1729.45       1823.88        36.26 o                         
  -9   5   1       1035.09       1041.63        26.26 o                         
  -8   5   1          1.41          1.99         6.77 o                         
  -7   5   1        574.02        537.39        28.38 o                         
  -6   5   1       1146.74       1111.81        37.23 o                         
  -5   5   1       2460.35       2665.18        51.36 o                         
  -4   5   1       8438.54       8391.62       131.37 o                         
  -3   5   1      17449.55      17606.81       158.33 o                         
  -2   5   1      98217.71      93015.40       671.06 o                         
  -1   5   1      14288.15      13511.76       232.68 o                         
   0   5   1       3897.86       3780.95        53.10 o                         
   1   5   1        164.70        215.23        14.12 o                         
   2   5   1       2666.71       2471.91        84.91 o                         
   3   5   1      10598.69      10637.32       154.68 o                         
   4   5   1      10702.50      10471.69       173.95 o                         
   5   5   1       3560.52       3456.99        69.47 o                         
   6   5   1        241.62        143.93        16.01 o                         
   7   5   1       3150.35       3027.45        48.62 o                         
   8   5   1       3877.10       3677.81        44.79 o                         
   9   5   1        451.52        431.73        17.56 o                         
  10   5   1       4973.44       5239.66        65.64 o                         
  11   5   1        221.26        244.02        13.77 o                         
  12   5   1          2.60         18.63         9.48 o                         
  13   5   1        504.65        511.13        23.14 o                         
  14   5   1         77.34        117.16        14.39 o                         
  15   5   1         18.06         15.25         7.94 o                         
 -16   6   1        218.90        150.29        21.84 o                         
 -15   6   1         40.22         41.81        13.91 o                         
 -14   6   1        439.03        396.01        19.42 o                         
 -13   6   1         82.71         81.22        18.36 o                         
 -12   6   1        516.08        563.69        29.24 o                         
 -11   6   1        894.44        861.59        28.48 o                         
 -10   6   1        576.09        615.95        21.34 o                         
  -9   6   1       2756.71       2523.74        41.06 o                         
  -8   6   1       2009.43       2115.47        32.50 o                         
  -7   6   1       9105.56       8561.55       114.10 o                         
  -6   6   1        457.10        450.72        24.27 o                         
  -5   6   1      20004.19      19530.57       150.33 o                         
  -4   6   1         20.44         33.35        11.53 o                         
  -3   6   1        181.31        105.21        14.04 o                         
  -2   6   1      24092.78      24215.61       160.57 o                         
  -1   6   1      50424.02      45315.81       456.59 o                         
   0   6   1       1666.25       1536.24        34.31 o                         
   1   6   1       4904.33       4460.39        75.76 o                         
   2   6   1        309.65        317.55        25.94 o                         
   3   6   1       8463.11       8085.49       134.78 o                         
   4   6   1       2508.90       2500.94        84.65 o                         
   5   6   1        647.69        443.03        19.77 o                         
   6   6   1       2336.09       2238.13        60.69 o                         
   7   6   1       1698.06       1609.12        30.55 o                         
   8   6   1        588.72        549.77        18.48 o                         
   9   6   1       3994.41       3912.81        50.23 o                         
  10   6   1       1654.31       1749.02        34.44 o                         
  11   6   1         56.23         49.47         9.62 o                         
  12   6   1          5.76         22.24         9.73 o                         
  13   6   1        424.12        465.52        20.77 o                         
  14   6   1       1202.07       1189.37        31.04 o                         
  15   6   1         92.40         83.49        10.83 o                         
 -16   7   1        183.49         94.41        16.96 o                         
 -15   7   1        387.51        331.06        18.44 o                         
 -14   7   1        163.38        159.64        11.75 o                         
 -13   7   1        358.99        411.57        25.03 o                         
 -12   7   1       2448.56       2535.24        93.16 o                         
 -11   7   1          0.22         -9.21         9.21 o                         
 -10   7   1         79.31         43.09         8.08 o                         
  -9   7   1        769.34        770.50        22.90 o                         
  -8   7   1         29.84         22.44         5.74 o                         
  -7   7   1        654.91        616.18        23.56 o                         
  -6   7   1       6800.15       6861.19        94.76 o                         
  -5   7   1       1047.50       1045.75        32.83 o                         
  -4   7   1       3987.79       3775.01        82.93 o                         
  -3   7   1       7622.34       7581.73       104.85 o                         
  -2   7   1      25390.82      24745.99       216.06 o                         
  -1   7   1       8527.12       8389.94        77.91 o                         
   0   7   1        200.14        145.93        10.42 o                         
   1   7   1        324.87        330.28        19.97 o                         
   2   7   1      11625.96      11215.38       121.29 o                         
   3   7   1       2520.29       2691.04        67.68 o                         
   4   7   1        488.10        387.84        34.80 o                         
   5   7   1       1466.15       1615.41        44.86 o                         
   6   7   1       4275.37       4427.05        98.45 o                         
   7   7   1        834.66        939.95        25.16 o                         
   8   7   1        469.35        448.59        16.36 o                         
   9   7   1         23.70         20.37         7.63 o                         
  10   7   1        777.57        748.71        24.73 o                         
  11   7   1       2121.38       2169.56        48.93 o                         
  12   7   1        167.75        216.14        15.11 o                         
  13   7   1        258.02        266.29        14.59 o                         
  14   7   1         55.51         42.69        10.32 o                         
  15   7   1         48.83         27.36        11.09 o                         
 -15   8   1        485.60        438.57        20.19 o                         
 -14   8   1        196.07        223.96        14.47 o                         
 -13   8   1       3123.55       3335.09        67.76 o                         
 -12   8   1       1028.57       1015.57        34.53 o                         
 -11   8   1       1718.45       1876.90        48.67 o                         
 -10   8   1       3734.02       3785.06        54.09 o                         
  -9   8   1       5443.48       5284.92        58.93 o                         
  -8   8   1          0.46         11.37         5.70 o                         
  -7   8   1       2694.36       2323.47        38.65 o                         
  -6   8   1       4985.45       5390.77        84.25 o                         
  -5   8   1      20695.84      20755.48       158.94 o                         
  -4   8   1         32.60         23.09        11.18 o                         
  -3   8   1       9386.14       8981.06       115.28 o                         
  -2   8   1       1411.28       1232.53        42.28 o                         
  -1   8   1       3734.30       3271.88        52.97 o                         
   0   8   1        785.64        676.75        51.15 o                         
   1   8   1       1308.38       1571.24        48.19 o                         
   2   8   1          1.17          7.54         8.03 o                         
   3   8   1        190.84        149.48        16.02 o                         
   4   8   1        407.65        272.05        24.26 o                         
   5   8   1       8517.81       8546.15       116.49 o                         
   6   8   1        714.98        644.41        30.40 o                         
   7   8   1        127.20        110.41         7.94 o                         
   8   8   1         37.77         27.51         6.58 o                         
   9   8   1        707.84        641.27        23.80 o                         
  10   8   1        278.45        280.15        17.01 o                         
  11   8   1        100.81        133.49        12.11 o                         
  12   8   1        170.94        202.12        13.66 o                         
  13   8   1        208.35        181.21        12.89 o                         
  14   8   1         20.40         12.76         7.14 o                         
  15   8   1        387.94        291.72        21.92 o                         
 -15   9   1        197.88        147.48        15.57 o                         
 -14   9   1         11.97         22.22         7.97 o                         
 -13   9   1          1.37         -9.79         9.79 o                         
 -12   9   1          0.45        -10.18        10.18 o                         
 -11   9   1          2.13         -6.17        10.37 o                         
 -10   9   1          5.02        -10.01        10.01 o                         
  -9   9   1         19.61         22.37         7.34 o                         
  -8   9   1        299.35        336.58        14.63 o                         
  -7   9   1        637.55        635.19        20.79 o                         
  -6   9   1       3087.37       3349.99        68.96 o                         
  -5   9   1       1950.54       1887.31        44.69 o                         
  -4   9   1       4339.37       4526.89        93.26 o                         
  -3   9   1       7300.88       7598.43       131.84 o                         
  -2   9   1        376.33        337.26        17.63 o                         
  -1   9   1         19.30         34.75        21.70 o                         
   0   9   1        407.01        392.83        64.67 o                         
   1   9   1         89.04         77.71         7.74 o                         
   2   9   1        380.84        393.12        20.92 o                         
   3   9   1        203.52        320.76        23.42 o                         
   4   9   1        707.21        865.58        41.61 o                         
   5   9   1          8.21         14.92         8.89 o                         
   6   9   1       1067.70       1109.33        30.19 o                         
   7   9   1         25.99         59.76         7.47 o                         
   8   9   1          1.31         -3.32         7.70 o                         
   9   9   1         49.25         33.33         8.02 o                         
  10   9   1       1197.03       1102.66        31.67 o                         
  11   9   1          9.72         -6.00        16.03 o                         
  12   9   1         11.54          4.40         8.28 o                         
  13   9   1        827.29        769.16        28.13 o                         
  14   9   1        352.00        270.21        14.12 o                         
  15   9   1         51.27         20.24        13.43 o                         
 -15  10   1        163.68        161.74        18.66 o                         
 -14  10   1        900.36        830.49        38.54 o                         
 -13  10   1       1489.39       1505.38        39.67 o                         
 -12  10   1       2822.91       2808.88        62.92 o                         
 -11  10   1       3617.63       3763.64       100.30 o                         
 -10  10   1       5207.95       5088.91        84.82 o                         
  -9  10   1        498.17        497.19        19.49 o                         
  -8  10   1        368.50        353.74        15.24 o                         
  -7  10   1       4097.10       3972.94        50.68 o                         
  -6  10   1       9496.05       9488.24        99.62 o                         
  -5  10   1       7767.32       7809.69       138.31 o                         
  -4  10   1         80.60         58.19        15.28 o                         
  -3  10   1       4072.97       3926.05       116.26 o                         
  -2  10   1         52.04         47.85         9.96 o                         
  -1  10   1       1924.92       2529.60       121.20 o                         
   0  10   1        865.59        974.90       108.52 o                         
   1  10   1         66.72         36.53        30.38 o                         
   2  10   1        228.18        136.11        11.99 o                         
   3  10   1          6.76          8.39         9.60 o                         
   4  10   1        622.99        514.38        32.50 o                         
   5  10   1        565.79        550.29        25.74 o                         
   6  10   1        436.03        370.94        17.09 o                         
   7  10   1       1753.21       1706.80        35.98 o                         
   8  10   1       1934.61       1750.81        35.93 o                         
   9  10   1         28.69         31.28         8.29 o                         
  10  10   1        122.84        129.23        11.17 o                         
  11  10   1        310.78        314.19        18.67 o                         
  12  10   1         39.19         34.68         8.23 o                         
  13  10   1        133.28        122.55        11.76 o                         
  14  10   1        688.61        640.57        32.76 o                         
  15  10   1        323.12        197.36        23.19 o                         
 -15  11   1         84.63         82.49        11.06 o                         
 -14  11   1        102.26        123.95        15.08 o                         
 -13  11   1        137.39        143.90        17.27 o                         
 -12  11   1        270.93        259.67        14.78 o                         
 -11  11   1        286.71        286.80        17.69 o                         
 -10  11   1        855.17        873.64        26.45 o                         
  -9  11   1        522.67        508.97        19.91 o                         
  -8  11   1       1950.55       1738.70        35.34 o                         
  -7  11   1        202.00        199.31        11.53 o                         
  -6  11   1       3583.67       3652.85        48.84 o                         
  -5  11   1         35.17         34.13        15.35 o                         
  -4  11   1       1876.94       1683.57       107.66 o                         
  -3  11   1       4247.02       4311.10       380.40 o                         
  -2  11   1       8566.18       9063.55       243.13 o                         
  -1  11   1         10.39         20.54        19.60 o                         
   0  11   1        936.89        906.39       110.22 o                         
   1  11   1       6183.59       7469.83       318.01 o                         
   2  11   1          0.97          3.86         8.71 o                         
   3  11   1       8043.17       8393.83       133.04 o                         
   4  11   1        701.56        651.13        36.39 o                         
   5  11   1       1081.62       1113.38        39.32 o                         
   6  11   1       1330.90       1303.49        31.32 o                         
   7  11   1        655.63        666.78        22.92 o                         
   8  11   1        623.79        616.51        21.72 o                         
   9  11   1        146.78        125.52        10.64 o                         
  10  11   1         14.20         25.52         8.16 o                         
  11  11   1         39.06         32.70         8.28 o                         
  12  11   1         95.26         76.35        10.14 o                         
  13  11   1        864.35        902.95        31.42 o                         
  14  11   1         33.14         30.89         8.43 o                         
 -15  12   1        211.72        151.73        12.83 o                         
 -14  12   1          0.29        -10.65        10.65 o                         
 -13  12   1        119.61        118.50        15.92 o                         
 -12  12   1        625.57        603.67        25.84 o                         
 -11  12   1       1017.04        923.77        31.08 o                         
 -10  12   1        617.32        574.00        25.00 o                         
  -9  12   1        503.18        501.90        21.84 o                         
  -8  12   1          0.66         -8.53         8.53 o                         
  -7  12   1       2431.08       2157.91        41.40 o                         
  -6  12   1        342.71        384.55        16.97 o                         
  -5  12   1       1099.48        989.34        36.37 o                         
  -4  12   1       2002.52       2335.37       139.60 o                         
  -3  12   1       3865.79       3792.99       255.81 o                         
  -2  12   1        167.29        302.27        47.02 o                         
  -1  12   1         32.49         -0.14        24.56 o                         
   0  12   1          4.67         41.89        34.49 o                         
   1  12   1       4381.86       4619.60       265.22 o                         
   2  12   1          4.30         75.38        48.15 o                         
   3  12   1       1598.40       1438.84        95.82 o                         
   4  12   1        178.46        159.33        20.53 o                         
   5  12   1       4959.83       4715.49        72.61 o                         
   6  12   1       1537.78       1502.01        40.10 o                         
   7  12   1       3764.60       3784.68        58.10 o                         
   8  12   1        518.97        562.74        26.67 o                         
   9  12   1         97.58        127.93        14.20 o                         
  10  12   1       2369.44       2322.35        48.11 o                         
  11  12   1       1228.87       1142.87        47.76 o                         
  12  12   1        282.13        264.84        21.26 o                         
  13  12   1        122.89        109.21        13.57 o                         
  14  12   1        435.93        377.06        20.76 o                         
 -15  13   1        166.83        119.20        18.35 o                         
 -14  13   1        247.81        206.40        26.83 o                         
 -13  13   1        609.58        551.97        26.02 o                         
 -12  13   1       1420.82       1344.55        57.77 o                         
 -11  13   1        854.43        919.96        40.58 o                         
 -10  13   1       1851.07       1772.30        55.78 o                         
  -9  13   1       2424.90       2403.81        54.22 o                         
  -8  13   1       2835.59       2850.35        53.52 o                         
  -7  13   1       1476.34       1555.51        36.90 o                         
  -6  13   1       1466.47       1418.88        36.03 o                         
  -5  13   1        405.05        378.76        18.97 o                         
  -4  13   1       9600.01       9177.08       132.30 o                         
  -3  13   1        335.32        315.09        77.45 o                         
  -2  13   1       6556.54       6270.13       223.74 o                         
  -1  13   1         14.61         10.91        26.70 o                         
   0  13   1       1421.93       1266.50       142.26 o                         
   1  13   1        842.10        785.59       117.32 o                         
   2  13   1        442.59        314.02        77.46 o                         
   3  13   1       4415.94       4822.18       305.36 o                         
   4  13   1       2191.04       1894.89        63.37 o                         
   5  13   1         60.85         98.77        14.42 o                         
   6  13   1        457.66        446.11        26.38 o                         
   7  13   1         62.25         72.91        16.90 o                         
   8  13   1         21.26          0.75        10.48 o                         
   9  13   1         47.65         20.80        12.74 o                         
  10  13   1        227.22        250.67        23.06 o                         
  11  13   1        778.16        729.66        36.50 o                         
  12  13   1        507.22        485.81        27.38 o                         
  13  13   1       1132.88       1081.20        45.43 o                         
  14  13   1          5.01         -0.17         6.46 o                         
 -14  14   1          0.49          8.62         9.10 o                         
 -13  14   1         51.25         19.13        11.09 o                         
 -12  14   1        320.21        303.42        26.72 o                         
 -11  14   1        798.72        771.07        36.45 o                         
 -10  14   1       3114.88       3268.90        77.74 o                         
  -9  14   1       1110.96       1119.80        40.77 o                         
  -8  14   1        513.57        530.02        25.79 o                         
  -7  14   1       2240.02       2107.76        46.55 o                         
  -6  14   1        816.26        771.28        27.24 o                         
  -5  14   1        518.97        438.42        18.67 o                         
  -4  14   1        157.41        153.58        15.51 o                         
  -3  14   1       3424.97       3115.34        74.49 o                         
  -2  14   1       3386.14       3907.91       279.45 o                         
  -1  14   1       7241.97       7115.87       349.16 o                         
   0  14   1        322.71        519.67        97.59 o                         
   1  14   1       7859.02       9017.10       413.04 o                         
   2  14   1       1621.40       1805.44       163.94 o                         
   3  14   1      11360.97      11112.31       149.49 o                         
   4  14   1       1761.11       1717.13        55.10 o                         
   5  14   1       3395.81       3135.75        78.20 o                         
   6  14   1       2698.80       2805.56        66.14 o                         
   7  14   1        311.82        352.21        25.24 o                         
   8  14   1        913.40       1085.14        45.67 o                         
   9  14   1       2144.02       2319.09        76.86 o                         
  10  14   1        346.55        375.65        27.51 o                         
  11  14   1        177.96        194.68        23.02 o                         
  12  14   1         22.87         24.47        14.83 o                         
  13  14   1          6.39          6.37         8.28 o                         
  14  14   1         47.22         48.73        16.40 o                         
 -14  15   1        466.79        412.21        21.34 o                         
 -13  15   1          0.70         -1.78        10.65 o                         
 -12  15   1        509.42        450.07        28.57 o                         
 -11  15   1        308.98        291.62        22.65 o                         
 -10  15   1       1437.98       1495.25        69.58 o                         
  -9  15   1        374.01        363.75        24.05 o                         
  -8  15   1       3640.94       3694.08        73.77 o                         
  -7  15   1        273.51        240.88        17.63 o                         
  -6  15   1       1616.80       1503.10        39.08 o                         
  -5  15   1        482.49        479.69        21.19 o                         
  -4  15   1       5862.59       5814.30        87.57 o                         
  -3  15   1        300.42        253.71        19.15 o                         
  -2  15   1       2282.23       2174.35        63.19 o                         
  -1  15   1        918.70        892.05        61.02 o                         
   0  15   1       4964.91       4859.68       407.60 o                         
   1  15   1       1117.23       1002.76        49.15 o                         
   2  15   1       2698.13       2609.85        80.19 o                         
   3  15   1       3202.81       3032.30        63.70 o                         
   4  15   1       4585.53       4463.68        91.62 o                         
   5  15   1       1053.58        941.54        45.36 o                         
   6  15   1       1822.38       1782.21        56.15 o                         
   7  15   1       1628.85       1673.99        55.71 o                         
   8  15   1        642.74        759.14        39.94 o                         
   9  15   1        403.90        310.90        30.03 o                         
  10  15   1       1143.43       1232.67        46.98 o                         
  11  15   1       1455.53       1453.47        45.13 o                         
  12  15   1        380.36        391.44        33.40 o                         
  13  15   1        777.97        568.94        28.78 o                         
 -14  16   1          0.58        -10.12        10.12 o                         
 -13  16   1        417.98        406.26        29.70 o                         
 -12  16   1        167.67        179.80        18.48 o                         
 -11  16   1        113.73        113.47        14.31 o                         
 -10  16   1         26.20         26.08        10.26 o                         
  -9  16   1        256.68        265.43        21.70 o                         
  -8  16   1       1406.84       1415.80        47.47 o                         
  -7  16   1       2803.43       2896.46        66.81 o                         
  -6  16   1        408.86        382.71        20.82 o                         
  -5  16   1        331.27        262.04        19.50 o                         
  -4  16   1        650.94        594.75        27.41 o                         
  -3  16   1        484.39        513.74        25.19 o                         
  -2  16   1        387.56        342.83        26.61 o                         
  -1  16   1       2896.84       2882.68        69.01 o                         
   0  16   1         49.63         44.90        10.64 o                         
   1  16   1        657.94        577.70        32.65 o                         
   2  16   1        294.11        255.05        18.54 o                         
   3  16   1        381.17        342.61        22.86 o                         
   4  16   1         38.37         30.29        11.19 o                         
   5  16   1       1587.96       1463.17        57.76 o                         
   6  16   1        431.42        491.70        30.66 o                         
   7  16   1        219.89        162.90        19.06 o                         
   8  16   1        411.26        361.82        29.37 o                         
   9  16   1        528.78        554.95        33.25 o                         
  10  16   1         21.79         31.19        11.71 o                         
  11  16   1         16.17         19.75        13.88 o                         
  12  16   1        267.29        238.82        26.76 o                         
  13  16   1          3.13         -0.70         6.92 o                         
 -13  17   1        609.93        525.57        35.50 o                         
 -12  17   1        977.47       1017.94        59.15 o                         
 -11  17   1          1.54          1.80         9.68 o                         
 -10  17   1       1233.36       1315.88        71.54 o                         
  -9  17   1          4.62          7.53         9.81 o                         
  -8  17   1       1302.45       1343.63        46.09 o                         
  -7  17   1        311.03        335.66        27.02 o                         
  -6  17   1       1249.47       1193.23        43.10 o                         
  -5  17   1       1297.61       1309.23        43.49 o                         
  -4  17   1       1725.00       1483.50        41.64 o                         
  -3  17   1        872.25        761.20        31.80 o                         
  -2  17   1       4062.19       3777.36        78.47 o                         
  -1  17   1         39.75         21.60         8.23 o                         
   0  17   1         76.38         61.57        11.93 o                         
   1  17   1       1514.80       1442.21        53.89 o                         
   2  17   1       3445.72       3413.05        93.26 o                         
   3  17   1       1804.30       1799.85        51.74 o                         
   4  17   1       1646.04       1639.75        57.77 o                         
   5  17   1        762.69        703.03        41.08 o                         
   6  17   1       3000.38       3206.66        77.02 o                         
   7  17   1        605.65        648.10        35.39 o                         
   8  17   1        462.93        560.21        33.54 o                         
   9  17   1        547.89        559.39        32.40 o                         
  10  17   1       1032.67       1058.08        36.18 o                         
  11  17   1        695.47        719.75        84.35 o                         
  12  17   1        248.09        240.91        22.81 o                         
  13  17   1        753.52        552.30        34.78 o                         
 -13  18   1         58.88         58.47        19.39 o                         
 -12  18   1          3.81         -0.99         7.66 o                         
 -11  18   1        442.82        453.78        30.89 o                         
 -10  18   1        277.15        275.07        21.35 o                         
  -9  18   1          4.14          9.41        11.57 o                         
  -8  18   1        212.05        226.10        20.25 o                         
  -7  18   1        242.20        236.59        22.92 o                         
  -6  18   1          1.64         -3.83        10.33 o                         
  -5  18   1       1287.93       1243.25        42.83 o                         
  -4  18   1         62.33         67.65        12.64 o                         
  -3  18   1       1474.96       1447.33        44.36 o                         
  -2  18   1        129.08        123.53        14.17 o                         
  -1  18   1       1413.53       1440.41        48.68 o                         
   0  18   1        351.03        385.73        33.01 o                         
   1  18   1         19.02          2.91        10.34 o                         
   2  18   1         70.18         47.12         9.62 o                         
   3  18   1       2058.46       2104.80        57.15 o                         
   4  18   1         56.41         56.95        15.49 o                         
   5  18   1        182.44        198.99        24.37 o                         
   6  18   1        131.32        170.95        19.84 o                         
   7  18   1        178.00        175.52        19.96 o                         
   8  18   1        340.53        281.55        26.75 o                         
   9  18   1          7.24         24.53        12.21 o                         
  10  18   1        315.03        280.93        25.40 o                         
  11  18   1        300.17        276.67        57.02 o                         
  12  18   1        837.20        654.24        38.14 o                         
 -13  19   1          6.36         -4.82         6.72 o                         
 -12  19   1        284.91        254.36        34.37 o                         
 -11  19   1         39.14         26.86         8.98 o                         
 -10  19   1         39.48         66.40        14.78 o                         
  -9  19   1        381.89        379.50        23.96 o                         
  -8  19   1        860.95        924.06        37.62 o                         
  -7  19   1         15.13         -0.52        11.57 o                         
  -6  19   1        110.57        110.74        16.97 o                         
  -5  19   1         81.92         76.79        13.13 o                         
  -4  19   1          2.75          1.53        14.08 o                         
  -3  19   1        127.87        120.37        12.96 o                         
  -2  19   1        154.23        154.84        15.58 o                         
  -1  19   1        525.58        535.24        30.99 o                         
   0  19   1        347.22        316.56        27.62 o                         
   1  19   1        246.37        224.53        22.72 o                         
   2  19   1       3662.68       3744.48        77.10 o                         
   3  19   1         45.19         62.92        12.22 o                         
   4  19   1         71.92         72.66        14.54 o                         
   5  19   1        133.47         82.94        18.11 o                         
   6  19   1       2806.18       3081.87        76.15 o                         
   7  19   1          8.41          4.19        13.61 o                         
   8  19   1        211.74        236.47        22.77 o                         
   9  19   1         87.72        127.04        16.92 o                         
  10  19   1       1126.83       1118.52        55.28 o                         
  11  19   1        124.73         96.61        14.05 o                         
  12  19   1         87.38         49.59         8.56 o                         
 -12  20   1         24.21         17.75         8.49 o                         
 -11  20   1        284.19        282.13        18.45 o                         
 -10  20   1          2.23         -1.75        11.14 o                         
  -9  20   1         46.52         53.50        12.71 o                         
  -8  20   1        232.19        222.21        19.56 o                         
  -7  20   1        465.66        505.37        37.70 o                         
  -6  20   1        332.25        348.25        26.96 o                         
  -5  20   1        297.89        254.55        20.47 o                         
  -4  20   1        216.99        232.86        19.61 o                         
  -3  20   1        634.86        725.23        32.28 o                         
  -2  20   1          0.41         -5.18        10.45 o                         
  -1  20   1        140.64        135.11        20.39 o                         
   0  20   1       4521.79       4818.05        93.42 o                         
   1  20   1       1888.28       1889.82        55.82 o                         
   2  20   1       2823.81       3104.52        71.52 o                         
   3  20   1        293.98        304.85        31.49 o                         
   4  20   1          4.42         13.41        11.86 o                         
   5  20   1         23.52         15.03        11.78 o                         
   6  20   1         41.45         30.32        16.21 o                         
   7  20   1        365.34        386.85        28.71 o                         
   8  20   1        337.65        348.89        25.45 o                         
   9  20   1        151.51        210.23        22.60 o                         
  10  20   1        187.13        190.49        24.52 o                         
  11  20   1          8.83         14.17        11.49 o                         
  12  20   1         54.49         44.03        11.55 o                         
 -12  21   1          0.85         12.09         6.27 o                         
 -11  21   1          7.39          9.24         7.42 o                         
 -10  21   1          9.90          9.16         8.72 o                         
  -9  21   1         32.09         37.22        13.38 o                         
  -8  21   1        193.68        242.91        23.20 o                         
  -7  21   1         24.20         38.75        14.10 o                         
  -6  21   1        962.74       1031.81        66.69 o                         
  -5  21   1          9.15         17.80         9.08 o                         
  -4  21   1        264.76        277.06        21.11 o                         
  -3  21   1       4093.95       4462.94        82.33 o                         
  -2  21   1       1481.49       1508.48        46.69 o                         
  -1  21   1        454.36        497.48        27.71 o                         
   0  21   1       1483.71       1604.91        54.79 o                         
   1  21   1        148.35        159.99        21.27 o                         
   2  21   1       3404.52       3478.70        79.07 o                         
   3  21   1        976.70        964.78        46.41 o                         
   4  21   1         36.49         52.91        16.12 o                         
   5  21   1          3.00          1.09         9.89 o                         
   6  21   1       2338.40       2726.73        64.95 o                         
   7  21   1        163.16        179.67        17.21 o                         
   8  21   1        156.73        153.76        17.27 o                         
   9  21   1        323.77        319.56        21.65 o                         
  10  21   1         34.14         24.08        12.70 o                         
  11  21   1        205.06        190.99        26.36 o                         
 -11  22   1         38.93         22.53         9.24 o                         
 -10  22   1        571.69        598.96        25.59 o                         
  -9  22   1        534.07        619.83        30.27 o                         
  -8  22   1         66.06         79.56        13.35 o                         
  -7  22   1       1890.07       2317.65        58.92 o                         
  -6  22   1        172.31        183.87        21.75 o                         
  -5  22   1       1358.71       1583.90        48.69 o                         
  -4  22   1          1.98          2.70        10.09 o                         
  -3  22   1        478.10        515.88        25.73 o                         
  -2  22   1        115.27        133.65        17.84 o                         
  -1  22   1         60.33         62.22        11.94 o                         
   0  22   1          2.52          2.77        10.58 o                         
   1  22   1        257.30        246.12        20.53 o                         
   2  22   1        677.04        658.81        34.92 o                         
   3  22   1        604.59        759.69        37.72 o                         
   4  22   1         27.91         58.09        16.69 o                         
   5  22   1        992.04       1071.82        45.36 o                         
   6  22   1        208.39        191.82        20.37 o                         
   7  22   1         44.20         56.43        12.93 o                         
   8  22   1        304.39        394.99        29.12 o                         
   9  22   1         32.33         51.39        15.13 o                         
  10  22   1        297.54        347.96        52.47 o                         
  11  22   1        276.39        223.87        24.35 o                         
 -11  23   1         42.81         29.57        11.20 o                         
 -10  23   1        433.93        477.16        24.62 o                         
  -9  23   1         59.84         69.71        10.65 o                         
  -8  23   1        152.72        203.05        17.07 o                         
  -7  23   1         68.20        104.75        14.57 o                         
  -6  23   1        709.20        850.57        40.56 o                         
  -5  23   1        673.87        770.40        39.23 o                         
  -4  23   1       1453.16       1634.20        63.48 o                         
  -3  23   1       1146.12       1187.45        45.57 o                         
  -2  23   1        246.83        246.27        20.00 o                         
  -1  23   1          0.42         -4.24         9.72 o                         
   0  23   1       1224.96       1383.29        40.45 o                         
   1  23   1        465.60        498.89        28.02 o                         
   2  23   1       4127.48       4374.03       193.54 o                         
   3  23   1        970.62       1037.88        43.15 o                         
   4  23   1        384.92        447.38        30.06 o                         
   5  23   1          0.18         -1.66        11.00 o                         
   6  23   1        586.59        644.69        34.25 o                         
   7  23   1        135.06        121.87        18.18 o                         
   8  23   1        523.70        600.84        54.83 o                         
   9  23   1        223.32        229.70        24.11 o                         
  10  23   1        271.86        248.90        36.21 o                         
 -10  24   1        166.50        174.73        23.64 o                         
  -9  24   1        717.14        755.60        46.23 o                         
  -8  24   1         89.56         89.76        13.09 o                         
  -7  24   1        891.92       1002.14        39.79 o                         
  -6  24   1         43.94         69.88        14.46 o                         
  -5  24   1        815.99       1013.76        50.15 o                         
  -4  24   1        110.11        144.33        21.54 o                         
  -3  24   1       1437.71       1651.73        58.95 o                         
  -2  24   1          6.82          8.52         9.30 o                         
  -1  24   1       3729.49       4128.84       145.29 o                         
   0  24   1          2.75         20.64         9.91 o                         
   1  24   1       3383.83       3806.37       106.11 o                         
   2  24   1          0.54          5.47        11.49 o                         
   3  24   1        304.48        413.07        37.11 o                         
   4  24   1         98.46         74.68        14.64 o                         
   5  24   1       2676.79       3333.75        98.20 o                         
   6  24   1          5.76         -4.85        10.01 o                         
   7  24   1        999.65       1096.70        60.19 o                         
   8  24   1        239.82        312.99        61.38 o                         
   9  24   1        960.80        904.42       102.34 o                         
  10  24   1          0.70          3.99         9.00 o                         
 -10  25   1          0.24          8.83         5.85 o                         
  -9  25   1        950.32        968.52        44.16 o                         
  -8  25   1        328.58        298.47        21.47 o                         
  -7  25   1          0.88          6.04         9.76 o                         
  -6  25   1        317.16        376.21        24.96 o                         
  -5  25   1          1.12         -5.11        13.00 o                         
  -4  25   1        163.40        229.16        22.10 o                         
  -3  25   1         82.65         83.29        13.72 o                         
  -2  25   1          2.11          2.63        10.03 o                         
  -1  25   1        537.54        588.56        26.00 o                         
   0  25   1          0.39         12.89         8.34 o                         
   1  25   1        278.93        322.09        21.25 o                         
   2  25   1          2.84          4.16        11.46 o                         
   3  25   1        259.11        299.43        24.55 o                         
   4  25   1       1238.24       1498.05        59.07 o                         
   5  25   1         61.82         41.04        13.57 o                         
   6  25   1        145.06        173.21        21.20 o                         
   7  25   1         96.32         74.36        15.86 o                         
   8  25   1        316.03        312.28        28.59 o                         
   9  25   1        284.14        263.88        16.73 o                         
  -9  26   1        455.84        442.35        35.70 o                         
  -8  26   1        120.82         90.76        10.48 o                         
  -7  26   1        697.65        758.36        26.57 o                         
  -6  26   1         26.21         20.76         8.38 o                         
  -5  26   1       1872.32       2151.27        50.39 o                         
  -4  26   1        720.31        805.64        36.18 o                         
  -3  26   1        404.49        470.29        24.86 o                         
  -2  26   1          4.02          1.04         7.97 o                         
  -1  26   1        387.34        468.17        23.75 o                         
   0  26   1        167.51        194.41        20.49 o                         
   1  26   1       3003.46       3654.67        92.91 o                         
   2  26   1         83.08        101.41        12.54 o                         
   3  26   1        455.52        558.24        30.86 o                         
   4  26   1        453.17        526.52        29.72 o                         
   5  26   1       2629.42       3278.09        69.37 o                         
   6  26   1         22.49          6.68        11.22 o                         
   7  26   1        739.07        813.39        34.83 o                         
   8  26   1        268.59        268.32        17.72 o                         
  -8  27   1         68.97         46.40         7.67 o                         
  -7  27   1        371.87        338.87        17.28 o                         
  -6  27   1         65.07         65.82         9.19 o                         
  -5  27   1         49.25         53.27         9.38 o                         
  -4  27   1          6.60          5.98         7.47 o                         
  -3  27   1        132.19        165.51        14.79 o                         
  -2  27   1         56.96         72.68        13.11 o                         
  -1  27   1          6.08         11.64         9.16 o                         
   0  27   1         31.05         40.36        10.09 o                         
   1  27   1          2.19          1.38         9.66 o                         
   2  27   1         69.39         79.43        11.35 o                         
   3  27   1          0.36         -6.05         9.49 o                         
   4  27   1        522.56        587.12        28.80 o                         
   5  27   1         89.86         97.82        12.92 o                         
   6  27   1        124.66        132.59        15.63 o                         
   7  27   1          0.80         -7.49         7.49 o                         
   8  27   1         59.35         31.31         6.50 o                         
  -7  28   1        414.70        392.54        41.51 o                         
  -6  28   1        245.71        232.19        18.11 o                         
  -5  28   1         17.66         12.05         7.55 o                         
  -4  28   1          2.85         -1.89         9.42 o                         
  -3  28   1        280.43        297.33        20.09 o                         
  -2  28   1         63.61         48.93         8.94 o                         
  -1  28   1       1213.62       1490.14        63.45 o                         
   0  28   1        219.21        247.68        26.17 o                         
   1  28   1        507.97        591.68        28.51 o                         
   2  28   1         95.85         92.61        11.33 o                         
   3  28   1        538.89        546.72        30.44 o                         
   4  28   1        146.15        144.25        13.76 o                         
   5  28   1        216.47        249.52        19.36 o                         
   6  28   1        112.97         95.72        11.74 o                         
   7  28   1         40.74         32.96         7.06 o                         
  -6  29   1         49.53         41.33         8.89 o                         
  -5  29   1        195.54        206.86        16.02 o                         
  -4  29   1         82.09         64.10        11.53 o                         
  -3  29   1          6.21         10.79         9.08 o                         
  -2  29   1        146.73        149.76        16.00 o                         
  -1  29   1        149.75        174.13        18.03 o                         
   0  29   1        718.62        755.75        35.78 o                         
   1  29   1         41.60         55.23        14.74 o                         
   2  29   1          0.82          9.44         7.75 o                         
   3  29   1         78.80         62.76         9.24 o                         
   4  29   1         49.74         45.54         7.61 o                         
   5  29   1        348.71        319.95        23.88 o                         
   6  29   1         18.12         24.11         8.42 o                         
  -5  30   1          1.23         15.03        11.80 o                         
  -4  30   1         12.56         10.24         8.75 o                         
  -3  30   1         41.49         30.25         9.74 o                         
  -2  30   1          5.17          7.19        10.75 o                         
  -1  30   1        897.65        978.42        46.11 o                         
   0  30   1          6.98         12.68        10.21 o                         
   1  30   1          8.54         14.64        13.74 o                         
   2  30   1          0.68         -0.61         9.36 o                         
   3  30   1        367.40        345.08        23.62 o                         
   4  30   1         83.52         71.41        16.26 o                         
  -3  31   1          3.61        -12.83        12.83 o                         
  -2  31   1        616.33        607.83        42.15 o                         
  -1  31   1          0.10         15.02        13.58 o                         
   0  31   1        711.77        684.76        30.32 o                         
   1  31   1         26.87         37.38         8.27 o                         
   2  31   1        505.62        411.92        31.46 o                         
 -16   0   2         65.38         95.47        28.73 o                         
 -15   0   2        227.35        353.11        34.85 o                         
 -14   0   2        657.36        734.93        33.58 o                         
 -13   0   2          4.49        162.29        21.83 o                         
 -12   0   2        922.14        997.24        43.70 o                         
 -11   0   2        252.09        262.34        24.87 o                         
 -10   0   2       1803.52       1718.54        56.03 o                         
  -9   0   2        920.97        919.41        38.96 o                         
  -8   0   2         13.47         15.90         9.54 o                         
  -7   0   2        873.45        718.08        52.46 o                         
  -6   0   2         43.01         11.05        14.35 o                         
  -5   0   2        105.07        104.87        19.06 o                         
  -4   0   2      14529.82      13746.96       319.99 o                         
  -3   0   2        334.73        261.84        33.31 o                         
  -2   0   2      53257.21      50043.21       591.56 o                         
  -1   0   2       6083.85       5589.35       116.79 o                         
   0   0   2        612.53        542.02        64.80 o                         
   1   0   2         11.13         -5.47        26.21 o                         
   2   0   2       6812.93       6780.74       256.50 o                         
   3   0   2       1989.28       1787.48       134.25 o                         
   4   0   2       1805.76       1482.78        66.98 o                         
   5   0   2       4000.99       4705.69       119.94 o                         
   6   0   2       1788.60       1522.56        75.71 o                         
   7   0   2       1751.13       1811.29        46.11 o                         
   8   0   2       6303.26       6162.86        82.41 o                         
   9   0   2          9.58         25.68         9.78 o                         
  10   0   2        121.18        157.56        15.22 o                         
  11   0   2         12.93         15.42        12.72 o                         
  12   0   2        565.02        734.98        39.07 o                         
  13   0   2        458.03        477.09        31.32 o                         
  14   0   2         96.03        102.42        15.92 o                         
  15   0   2         54.82         66.51        16.10 o                         
 -16   1   2        124.23        132.35        16.40 o                         
 -15   1   2        872.63        833.74        27.41 o                         
 -14   1   2        107.57        251.79        17.63 o                         
 -13   1   2        937.89       1081.03        31.30 o                         
 -12   1   2        123.21        236.89        17.31 o                         
 -11   1   2          8.38         16.27         9.07 o                         
 -10   1   2        781.96        976.62        35.94 o                         
  -9   1   2        546.91        567.88        21.10 o                         
  -8   1   2         58.35         47.23         9.19 o                         
  -7   1   2        146.17        130.98        17.78 o                         
  -6   1   2         25.49         20.42        11.94 o                         
  -5   1   2         82.68         62.87        11.39 o                         
  -4   1   2      11967.32      12016.01       186.91 o                         
  -3   1   2       8330.99       8679.13       153.85 o                         
  -2   1   2         10.51         13.13        12.06 o                         
  -1   1   2      21319.24      19717.57       166.28 o                         
   0   1   2       1291.39       1303.50        67.76 o                         
   1   1   2        322.00        324.22        38.38 o                         
   2   1   2       3228.39       3167.22       123.78 o                         
   3   1   2         39.28          6.18        18.61 o                         
   4   1   2       7136.11       7009.71       104.84 o                         
   5   1   2          1.31          7.37        11.20 o                         
   6   1   2        706.58        651.58        36.04 o                         
   7   1   2        226.13        228.02        12.94 o                         
   8   1   2         85.12        199.12        14.55 o                         
   9   1   2         21.03         53.94        11.16 o                         
  10   1   2          1.10        252.26        37.63 o                         
  11   1   2         85.30        184.92        13.86 o                         
  12   1   2        768.14       1027.38        27.93 o                         
  13   1   2          2.14        329.60        50.93 o                         
  14   1   2         45.86         80.28        14.63 o                         
  15   1   2          0.15          1.81         9.47 o                         
 -16   2   2        530.98        510.27        38.27 o                         
 -15   2   2        385.03        452.99        24.02 o                         
 -14   2   2       1021.28       1141.06        33.45 o                         
 -13   2   2       1139.06       1294.23        36.53 o                         
 -12   2   2       1387.28       1467.91        41.62 o                         
 -11   2   2        115.26        121.77        13.51 o                         
 -10   2   2       4716.82       4897.70        70.05 o                         
  -9   2   2       2210.58       2453.61        38.93 o                         
  -8   2   2       1800.30       1566.43        34.73 o                         
  -7   2   2         44.26         62.42        14.01 o                         
  -6   2   2       6314.70       6024.18        96.34 o                         
  -5   2   2       2478.78       2586.07        56.84 o                         
  -4   2   2       1487.81       1824.30        63.05 o                         
  -3   2   2       1130.57       1132.66        44.27 o                         
  -2   2   2       6044.12       5752.11        89.86 o                         
  -1   2   2       5387.22       5497.92       128.12 o                         
   0   2   2       1510.23       1470.92        48.36 o                         
   1   2   2        399.59        419.71        28.88 o                         
   2   2   2       2233.37       2094.34        68.10 o                         
   3   2   2       2355.66       2266.03       107.35 o                         
   4   2   2      11531.09      10941.34       133.53 o                         
   5   2   2       1565.34       1456.11        47.62 o                         
   6   2   2       1044.29        837.26        40.35 o                         
   7   2   2        101.34         71.42         8.23 o                         
   8   2   2       1258.60       1343.94        27.05 o                         
   9   2   2       2120.28       2087.83        34.24 o                         
  10   2   2       3221.15       3641.51        62.07 o                         
  11   2   2        951.43       1038.00        27.06 o                         
  12   2   2       1100.89       1355.30        32.97 o                         
  13   2   2       1322.76       1468.56        33.03 o                         
  14   2   2        383.77        375.12        16.24 o                         
  15   2   2        510.87        461.22        21.88 o                         
 -16   3   2         67.72         36.86        12.28 o                         
 -15   3   2       1202.74       1164.73        61.07 o                         
 -14   3   2        184.64        273.41        22.24 o                         
 -13   3   2          9.87        100.13        16.28 o                         
 -12   3   2         60.67        308.78        55.10 o                         
 -11   3   2         41.16         47.95        12.25 o                         
 -10   3   2          9.08         65.55        12.83 o                         
  -9   3   2       1185.64       1134.73        27.91 o                         
  -8   3   2       3598.28       3879.84        50.53 o                         
  -7   3   2        186.92        122.55        15.35 o                         
  -6   3   2       2079.80       2281.16        55.99 o                         
  -5   3   2       3268.15       3089.99        59.31 o                         
  -4   3   2       1264.98       1475.26        57.59 o                         
  -3   3   2       1884.57       2056.73        41.11 o                         
  -2   3   2      16192.48      15293.64       197.37 o                         
  -1   3   2       9947.46      10254.06       144.92 o                         
   0   3   2      12119.78      11591.85       138.84 o                         
   1   3   2        658.69        622.77        34.77 o                         
   2   3   2       7093.81       6529.87       120.53 o                         
   3   3   2       1484.69       1429.10        85.41 o                         
   4   3   2         18.76         11.59        10.01 o                         
   5   3   2       1435.83       1313.86        45.62 o                         
   6   3   2        449.10        346.03        27.12 o                         
   7   3   2       3207.51       3323.03        39.12 o                         
   8   3   2       6564.32       6666.53        61.07 o                         
   9   3   2         18.04         46.27        10.23 o                         
  10   3   2       1806.58       2511.38       115.50 o                         
  11   3   2        188.93        262.46        19.16 o                         
  12   3   2         38.32        185.69        18.62 o                         
  13   3   2        329.01        501.05        20.68 o                         
  14   3   2          9.22         62.72        10.76 o                         
  15   3   2         89.19         89.52        11.99 o                         
 -16   4   2         42.10         61.86        10.74 o                         
 -15   4   2        635.26        626.14        31.81 o                         
 -14   4   2        588.16        644.33        23.03 o                         
 -13   4   2        944.16       1056.28        34.30 o                         
 -12   4   2       7217.46       7764.74       196.96 o                         
 -11   4   2       1087.45       1134.03        35.68 o                         
 -10   4   2        907.92        920.23        28.67 o                         
  -9   4   2          0.21         -5.35         8.28 o                         
  -8   4   2        109.33         66.14         8.15 o                         
  -7   4   2        731.78        626.02        33.00 o                         
  -6   4   2       1316.25       1277.31        42.66 o                         
  -5   4   2        844.92        821.81        30.98 o                         
  -4   4   2      12596.21      12540.18       188.56 o                         
  -3   4   2      27551.95      27438.35       222.81 o                         
  -2   4   2      29357.12      27192.45       236.72 o                         
  -1   4   2       1178.09       1178.09        42.61 o                         
   0   4   2       1350.03       1198.43        43.35 o                         
   1   4   2       2520.07       2224.07        63.30 o                         
   2   4   2       3513.77       3281.83        84.97 o                         
   3   4   2       3010.04       3061.86       125.36 o                         
   4   4   2       1714.85       1516.91        48.46 o                         
   5   4   2       9899.43      10514.42       130.50 o                         
   6   4   2       4892.85       5120.29        98.36 o                         
   7   4   2       1136.78       1136.67        23.20 o                         
   8   4   2       2432.18       2555.42        41.33 o                         
   9   4   2        983.50        998.45        26.11 o                         
  10   4   2       8460.57       8724.54       110.92 o                         
  11   4   2         77.87         99.84        11.36 o                         
  12   4   2        459.43        394.77        18.95 o                         
  13   4   2         12.70         34.28         9.34 o                         
  14   4   2        186.79        185.00        16.35 o                         
  15   4   2         89.14         77.20        11.67 o                         
 -16   5   2       1302.01       1025.36        30.86 o                         
 -15   5   2          2.00         14.65         8.27 o                         
 -14   5   2        110.89        126.86        15.76 o                         
 -13   5   2         15.75         37.42        11.79 o                         
 -12   5   2       2689.48       3037.35       130.60 o                         
 -11   5   2        627.11        752.98        27.74 o                         
 -10   5   2        494.33        490.27        20.84 o                         
  -9   5   2       2440.30       2378.51        40.34 o                         
  -8   5   2        197.17        203.31        12.36 o                         
  -7   5   2       2574.58       2562.98        65.78 o                         
  -6   5   2       1394.86       1379.66        44.32 o                         
  -5   5   2       4033.97       3713.62        61.52 o                         
  -4   5   2       8243.77       8248.28       137.33 o                         
  -3   5   2        985.24       1179.49        37.92 o                         
  -2   5   2      27849.59      26270.08       236.43 o                         
  -1   5   2       2555.93       2095.07        52.15 o                         
   0   5   2       4485.32       4143.54        79.98 o                         
   1   5   2       9306.39       9205.77       130.50 o                         
   2   5   2       1511.73       1614.44        60.05 o                         
   3   5   2      10367.08      10021.73       230.85 o                         
   4   5   2         45.80         29.14        11.09 o                         
   5   5   2       7668.68       7630.03       110.39 o                         
   6   5   2        858.64        842.65        40.66 o                         
   7   5   2       1865.53       1690.87        31.86 o                         
   8   5   2       1166.73       1122.19        26.40 o                         
   9   5   2       1138.56       1102.14        26.31 o                         
  10   5   2        114.21        259.84        48.67 o                         
  11   5   2         82.00         62.56         9.90 o                         
  12   5   2        124.28         95.60        11.88 o                         
  13   5   2        442.69        489.21        19.48 o                         
  14   5   2        223.84        235.30        13.62 o                         
  15   5   2        103.63         99.11        15.38 o                         
 -16   6   2         12.37          3.50         6.56 o                         
 -15   6   2        386.84        301.81        14.96 o                         
 -14   6   2        539.49        546.59        24.50 o                         
 -13   6   2        392.10        356.74        24.07 o                         
 -12   6   2        943.12        933.40        32.48 o                         
 -11   6   2       3202.56       3381.11        62.64 o                         
 -10   6   2        161.30        172.78        13.42 o                         
  -9   6   2          3.52          2.43         6.86 o                         
  -8   6   2       1094.86       1044.32        25.46 o                         
  -7   6   2         73.66         82.65        12.20 o                         
  -6   6   2       3760.73       3771.67        70.78 o                         
  -5   6   2        291.86        304.44        18.29 o                         
  -4   6   2        595.66        514.40        31.34 o                         
  -3   6   2        135.39        149.09        18.56 o                         
  -2   6   2      32032.24      30152.60       381.67 o                         
  -1   6   2       6302.83       6032.90       101.76 o                         
   0   6   2       1283.68       1186.13        42.27 o                         
   1   6   2        495.65        530.07        24.54 o                         
   2   6   2       5929.23       5787.46       131.02 o                         
   3   6   2       1560.42       1571.54        90.49 o                         
   4   6   2        465.46        343.95        24.30 o                         
   5   6   2       8383.09       9143.58       122.33 o                         
   6   6   2        560.34        512.05        27.68 o                         
   7   6   2        464.30        402.88        15.28 o                         
   8   6   2       1663.42       1699.20        30.53 o                         
   9   6   2         31.80         23.32         9.21 o                         
  10   6   2       3160.03       3277.72        68.23 o                         
  11   6   2          6.13         24.38         8.80 o                         
  12   6   2          2.30          2.45        10.22 o                         
  13   6   2        143.58        151.84        14.97 o                         
  14   6   2        219.91        175.79        12.30 o                         
  15   6   2         42.92        -14.21        14.21 o                         
 -16   7   2         23.79         34.59         9.90 o                         
 -15   7   2        611.85        572.30        21.99 o                         
 -14   7   2         43.30         47.63        10.18 o                         
 -13   7   2        752.17        805.85        31.03 o                         
 -12   7   2        304.76        303.70        16.61 o                         
 -11   7   2       1547.03       1664.62        37.39 o                         
 -10   7   2        373.84        353.87        17.93 o                         
  -9   7   2       1709.40       1598.32        33.67 o                         
  -8   7   2        680.73        651.85        19.47 o                         
  -7   7   2       1728.36       1604.10        37.72 o                         
  -6   7   2         84.29        100.64        12.34 o                         
  -5   7   2      19924.98      19649.26       211.47 o                         
  -4   7   2        254.64        279.55        25.08 o                         
  -3   7   2       5395.35       4904.90       101.91 o                         
  -2   7   2       1413.65       1325.32        41.32 o                         
  -1   7   2       6256.00       5567.33        98.79 o                         
   0   7   2       4871.08       4731.21        83.67 o                         
   1   7   2       5039.40       4405.93        78.45 o                         
   2   7   2        343.16        416.59        31.75 o                         
   3   7   2      13437.57      13227.71       268.67 o                         
   4   7   2          1.83          0.87         9.67 o                         
   5   7   2       2869.83       2441.72        62.31 o                         
   6   7   2         41.37         42.13         7.14 o                         
   7   7   2       4931.29       4677.24        58.41 o                         
   8   7   2        527.29        514.20        19.97 o                         
   9   7   2       2648.03       2538.81        44.45 o                         
  10   7   2       1929.20       1838.61        45.50 o                         
  11   7   2        480.75        438.52        22.77 o                         
  12   7   2         72.45         32.75         9.56 o                         
  13   7   2         11.24         12.12         7.80 o                         
  14   7   2        301.20        270.73        14.44 o                         
  15   7   2        890.39        527.71        36.99 o                         
 -16   8   2          3.12         -0.04        13.40 o                         
 -15   8   2         31.74         35.18         9.17 o                         
 -14   8   2        188.18        187.65        13.71 o                         
 -13   8   2        655.58        666.87        27.67 o                         
 -12   8   2        843.99        786.55        42.44 o                         
 -11   8   2        167.38        175.34        14.48 o                         
 -10   8   2       1515.99       1478.55        37.59 o                         
  -9   8   2       1155.11       1151.50        27.97 o                         
  -8   8   2         84.23         83.54         8.19 o                         
  -7   8   2        620.49        578.02        20.05 o                         
  -6   8   2        831.10        862.33        33.69 o                         
  -5   8   2        402.60        349.27        20.23 o                         
  -4   8   2        326.23        400.90        29.15 o                         
  -3   8   2       3841.29       3444.84        72.92 o                         
  -2   8   2       3002.89       2873.58        65.78 o                         
  -1   8   2       2114.86       2067.28        52.51 o                         
   0   8   2       1001.58        800.28        33.95 o                         
   1   8   2       2284.94       2300.59        62.93 o                         
   2   8   2        428.63        413.45        32.01 o                         
   3   8   2        187.89        156.30        23.84 o                         
   4   8   2        135.75        243.42        19.26 o                         
   5   8   2        153.49        146.51        17.20 o                         
   6   8   2       1108.17       1164.33        33.16 o                         
   7   8   2        253.92        223.57        13.22 o                         
   8   8   2       1241.46       1251.77        30.10 o                         
   9   8   2         15.01          6.96         9.85 o                         
  10   8   2        586.31        571.95        22.67 o                         
  11   8   2         26.26         14.53        10.50 o                         
  12   8   2        414.96        458.17        22.33 o                         
  13   8   2          1.37         -0.94         7.22 o                         
  14   8   2          9.38          1.00         7.31 o                         
 -15   9   2        521.54        489.91        22.64 o                         
 -14   9   2        185.58        158.32        11.09 o                         
 -13   9   2        364.54        365.94        20.38 o                         
 -12   9   2         16.27         21.11         9.27 o                         
 -11   9   2        916.89        876.81        33.18 o                         
 -10   9   2       1842.49       1829.35        44.40 o                         
  -9   9   2       2230.08       2192.55        38.21 o                         
  -8   9   2        205.47        188.26        11.50 o                         
  -7   9   2       2584.76       2409.68        38.80 o                         
  -6   9   2        657.04        744.65        31.47 o                         
  -5   9   2        619.35        422.08        21.43 o                         
  -4   9   2        520.02        642.37        45.86 o                         
  -3   9   2       4931.21       4528.55        90.82 o                         
  -2   9   2         88.29         98.40        13.91 o                         
  -1   9   2        340.71        246.73        18.32 o                         
   0   9   2       1267.39       1250.67        52.64 o                         
   1   9   2       3843.74       3440.25        90.93 o                         
   2   9   2        529.24        590.48        37.17 o                         
   3   9   2      37114.68      39314.00       332.43 o                         
   4   9   2        293.81        297.90        19.96 o                         
   5   9   2        145.40         62.65         7.83 o                         
   6   9   2       2517.92       2548.24        45.08 o                         
   7   9   2      14497.49      14422.29       111.55 o                         
   8   9   2       1771.24       1626.36        36.08 o                         
   9   9   2       3108.87       3235.97        66.16 o                         
  10   9   2        742.58        723.39        25.05 o                         
  11   9   2       1080.02       1156.42        35.46 o                         
  12   9   2       1599.13       1706.98        45.26 o                         
  13   9   2        533.56        523.49        26.17 o                         
  14   9   2        642.04        549.36        23.11 o                         
 -15  10   2        214.67        175.62        15.83 o                         
 -14  10   2         64.69         59.24         8.15 o                         
 -13  10   2         59.12         61.23        11.04 o                         
 -12  10   2          1.16          8.96         9.16 o                         
 -11  10   2       1708.24       1807.97        43.43 o                         
 -10  10   2       1256.81       1169.39        34.17 o                         
  -9  10   2          1.35          5.17         7.16 o                         
  -8  10   2         55.83         65.82         8.14 o                         
  -7  10   2        560.10        567.04        19.15 o                         
  -6  10   2        940.55        995.73        25.33 o                         
  -5  10   2        440.45        466.64        24.62 o                         
  -4  10   2       1968.71       2132.82        83.64 o                         
  -3  10   2        188.52        169.33        16.86 o                         
  -2  10   2       2162.52       2131.07        54.61 o                         
  -1  10   2        235.94        247.36        16.86 o                         
   0  10   2      20724.09      20704.74       669.60 o                         
   1  10   2       3785.38       3811.18       103.69 o                         
   2  10   2       1474.01       1310.07        50.13 o                         
   3  10   2        643.62        618.27        33.55 o                         
   4  10   2       6394.13       7135.21       112.77 o                         
   5  10   2         12.39         12.80         7.16 o                         
   6  10   2        768.10        721.67        22.83 o                         
   7  10   2        548.33        584.30        20.90 o                         
   8  10   2        919.17        919.23        26.42 o                         
   9  10   2        241.57        203.26        13.28 o                         
  10  10   2        738.62        742.59        27.19 o                         
  11  10   2        509.10        623.34        25.89 o                         
  12  10   2         61.83         64.67         9.88 o                         
  13  10   2         63.49         53.56         9.16 o                         
  14  10   2         70.68         70.74         9.26 o                         
 -15  11   2        742.65        645.79        61.67 o                         
 -14  11   2        306.21        312.84        21.55 o                         
 -13  11   2       1252.82       1211.95        37.12 o                         
 -12  11   2        308.49        312.12        19.37 o                         
 -11  11   2        707.21        706.59        26.56 o                         
 -10  11   2        971.79       1028.05        30.08 o                         
  -9  11   2       3443.40       3390.39        47.26 o                         
  -8  11   2        449.97        406.02        17.97 o                         
  -7  11   2       4139.65       4031.59        51.63 o                         
  -6  11   2         19.90          2.99         6.90 o                         
  -5  11   2       1150.73        815.03        57.12 o                         
  -4  11   2       2084.85       2078.64        70.07 o                         
  -3  11   2      18345.96      17591.79       181.68 o                         
  -2  11   2        791.05        797.92        30.20 o                         
  -1  11   2        215.68        406.72        72.30 o                         
   0  11   2         64.15         96.46        17.61 o                         
   1  11   2       2571.40       2229.20        86.62 o                         
   2  11   2       4642.06       4623.71        89.17 o                         
   3  11   2        678.02        588.38        32.88 o                         
   4  11   2       3767.50       3774.34        78.28 o                         
   5  11   2       2246.65       2139.10        39.48 o                         
   6  11   2       2430.16       2441.95        42.01 o                         
   7  11   2       2630.92       2610.63        48.39 o                         
   8  11   2       1272.39       1194.69        29.47 o                         
   9  11   2       2989.50       3044.26        75.97 o                         
  10  11   2       1431.29       1517.63        39.85 o                         
  11  11   2          4.23          5.34         9.03 o                         
  12  11   2       3910.83       3816.98        92.83 o                         
  13  11   2       1095.52        938.36        33.54 o                         
  14  11   2         16.79         26.41         7.17 o                         
 -15  12   2         27.76         13.97         8.91 o                         
 -14  12   2         91.86         90.71        11.07 o                         
 -13  12   2          0.26          4.15        12.38 o                         
 -12  12   2         22.17         21.98        10.57 o                         
 -11  12   2         74.48         82.40        11.68 o                         
 -10  12   2        262.96        225.10        16.31 o                         
  -9  12   2         13.87         20.53         8.73 o                         
  -8  12   2          3.48          8.78         7.86 o                         
  -7  12   2        904.04        880.85        30.32 o                         
  -6  12   2       1429.46       1250.52        34.24 o                         
  -5  12   2       1379.53       1413.26        37.08 o                         
  -4  12   2        202.47        319.98        42.65 o                         
  -3  12   2        758.46        604.53        89.16 o                         
  -2  12   2       1118.85       1058.36       122.20 o                         
  -1  12   2        983.46       1021.53       121.15 o                         
   0  12   2       3461.50       3632.41       232.64 o                         
   1  12   2       1708.14       1763.82       165.97 o                         
   2  12   2       4502.46       4587.45       276.94 o                         
   3  12   2       1070.72        859.29        47.62 o                         
   4  12   2       7332.00       7559.71        95.62 o                         
   5  12   2        317.11        390.49        18.99 o                         
   6  12   2        345.81        292.54        17.76 o                         
   7  12   2         34.44         42.13         9.52 o                         
   8  12   2       4677.61       4781.76        71.11 o                         
   9  12   2        566.54        566.93        25.91 o                         
  10  12   2        764.24        717.52        29.06 o                         
  11  12   2        839.99        830.34        31.73 o                         
  12  12   2       1062.27       1127.26        47.17 o                         
  13  12   2         95.29         96.80        12.69 o                         
  14  12   2        205.33        126.47        17.80 o                         
 -15  13   2        153.88        105.97        13.33 o                         
 -14  13   2         22.10         13.93        10.98 o                         
 -13  13   2        203.82        204.83        19.92 o                         
 -12  13   2        173.87        178.59        21.92 o                         
 -11  13   2       1328.26       1393.80        59.87 o                         
 -10  13   2        205.09        238.85        19.70 o                         
  -9  13   2        309.16        367.07        21.38 o                         
  -8  13   2          2.06         12.23         8.94 o                         
  -7  13   2       1508.66       1483.67        40.01 o                         
  -6  13   2        223.83        271.87        16.92 o                         
  -5  13   2       4565.48       4152.26        60.99 o                         
  -4  13   2       1312.27       1222.59        41.41 o                         
  -3  13   2      19835.37      20075.60       539.46 o                         
  -2  13   2        179.54        167.83        57.60 o                         
  -1  13   2          5.72          8.53        26.64 o                         
   0  13   2         11.75         21.31        28.93 o                         
   1  13   2       8494.70       8981.24       394.74 o                         
   2  13   2         49.39         75.40        50.34 o                         
   3  13   2       1021.25        827.88        37.69 o                         
   4  13   2        484.89        467.56        30.02 o                         
   5  13   2       7146.46       7212.54        96.93 o                         
   6  13   2        340.76        324.43        21.87 o                         
   7  13   2        470.15        524.06        28.63 o                         
   8  13   2        139.58        119.83        15.39 o                         
   9  13   2        731.40        688.38        32.40 o                         
  10  13   2          0.71        -13.70        13.70 o                         
  11  13   2        155.98        183.87        18.72 o                         
  12  13   2         76.83         86.15        11.39 o                         
  13  13   2          0.70         -8.90         8.90 o                         
 -14  14   2        287.61        283.52        25.00 o                         
 -13  14   2        286.70        242.55        20.90 o                         
 -12  14   2       1593.84       1694.17        59.69 o                         
 -11  14   2         18.24         14.82        12.29 o                         
 -10  14   2        524.42        500.24        27.84 o                         
  -9  14   2        355.91        340.89        20.82 o                         
  -8  14   2       1373.75       1447.01        40.31 o                         
  -7  14   2          5.82         13.50         8.41 o                         
  -6  14   2         95.79        116.23        11.66 o                         
  -5  14   2         11.35         25.61         7.38 o                         
  -4  14   2         15.09          9.73         6.70 o                         
  -3  14   2         89.84         76.95        10.64 o                         
  -2  14   2       1866.92       1607.68        77.75 o                         
  -1  14   2         47.87         35.51        32.43 o                         
   0  14   2       5274.99       5298.99       309.58 o                         
   1  14   2        582.66        485.93        34.02 o                         
   2  14   2       3127.91       2954.20        85.46 o                         
   3  14   2       2196.98       2172.74        62.94 o                         
   4  14   2       3242.31       3160.45        78.93 o                         
   5  14   2        154.68        129.39        15.55 o                         
   6  14   2        918.91        898.63        35.93 o                         
   7  14   2          3.15        -10.17        10.17 o                         
   8  14   2       5154.52       5113.81        87.16 o                         
   9  14   2         63.34         47.60        11.05 o                         
  10  14   2        329.88        319.66        25.22 o                         
  11  14   2       1083.77       1014.36        39.43 o                         
  12  14   2       1259.15       1153.52        54.12 o                         
  13  14   2        494.06        441.56        16.47 o                         
 -14  15   2          0.99         -5.11         8.63 o                         
 -13  15   2         21.52         18.77         9.27 o                         
 -12  15   2          0.22          2.15        10.42 o                         
 -11  15   2        601.45        596.94        34.58 o                         
 -10  15   2         38.27         30.20        11.40 o                         
  -9  15   2        280.40        337.16        21.66 o                         
  -8  15   2        505.34        491.57        23.88 o                         
  -7  15   2       2974.87       3027.80        55.38 o                         
  -6  15   2        229.99        228.56        15.55 o                         
  -5  15   2        589.68        545.58        22.17 o                         
  -4  15   2        574.73        532.50        22.70 o                         
  -3  15   2       1946.49       1935.79        43.98 o                         
  -2  15   2        319.13        266.07        17.79 o                         
  -1  15   2       2631.90       2527.46       134.54 o                         
   0  15   2        953.67        900.73        81.30 o                         
   1  15   2         87.45         80.34        21.32 o                         
   2  15   2        184.40        216.42        18.94 o                         
   3  15   2         53.92         73.28        12.81 o                         
   4  15   2         87.50         85.16        17.82 o                         
   5  15   2        635.70        607.30        32.45 o                         
   6  15   2         12.16          2.31        10.91 o                         
   7  15   2        736.10        721.09        37.55 o                         
   8  15   2       1212.27       1188.10        41.55 o                         
   9  15   2        251.60        201.83        16.48 o                         
  10  15   2          4.02         -0.81        11.09 o                         
  11  15   2        407.05        377.41        34.55 o                         
  12  15   2        234.21        267.92        20.63 o                         
  13  15   2         84.47         59.47        11.31 o                         
 -14  16   2        394.94        319.55        22.36 o                         
 -13  16   2        564.51        493.81        33.05 o                         
 -12  16   2       2302.07       2368.52        57.26 o                         
 -11  16   2        100.23        118.56        27.73 o                         
 -10  16   2        639.91        705.52        36.16 o                         
  -9  16   2        265.20        283.69        22.45 o                         
  -8  16   2       3303.60       3490.84        68.49 o                         
  -7  16   2       2726.08       2751.43        53.22 o                         
  -6  16   2       3193.68       3242.77        56.01 o                         
  -5  16   2       1461.80       1526.57        37.40 o                         
  -4  16   2       4051.47       4004.64        62.88 o                         
  -3  16   2        104.63         95.75        12.06 o                         
  -2  16   2        110.24        126.84        14.69 o                         
  -1  16   2         21.87         27.16        11.07 o                         
   0  16   2       2050.47       1807.89        57.78 o                         
   1  16   2        166.99        143.63        18.13 o                         
   2  16   2       1430.56       1305.61        39.99 o                         
   3  16   2       2907.24       2968.00        69.44 o                         
   4  16   2       1950.77       1975.65        58.50 o                         
   5  16   2         10.61         16.62        10.50 o                         
   6  16   2         54.32         65.74        14.21 o                         
   7  16   2         15.22         16.50        11.80 o                         
   8  16   2         82.35        101.94        16.98 o                         
   9  16   2        320.28        362.26        27.02 o                         
  10  16   2        391.55        406.77        37.82 o                         
  11  16   2        411.17        411.42        34.15 o                         
  12  16   2          1.07          9.58         8.21 o                         
  13  16   2        256.03        167.09        20.85 o                         
 -14  17   2         76.22         29.67        12.61 o                         
 -13  17   2        101.29         95.36        17.89 o                         
 -12  17   2          1.87          9.49        10.40 o                         
 -11  17   2          6.15         10.75         9.00 o                         
 -10  17   2        179.65        188.34        19.27 o                         
  -9  17   2         75.75         85.21        14.84 o                         
  -8  17   2        243.38        258.25        21.43 o                         
  -7  17   2        961.68        980.85        35.11 o                         
  -6  17   2        241.05        240.23        16.44 o                         
  -5  17   2        513.34        526.02        22.76 o                         
  -4  17   2         24.40         12.87         8.88 o                         
  -3  17   2       1914.34       1926.86        51.85 o                         
  -2  17   2        276.69        310.35        20.31 o                         
  -1  17   2        306.05        319.91        20.01 o                         
   0  17   2         11.16         13.37         8.93 o                         
   1  17   2       1655.05       1775.97        52.46 o                         
   2  17   2         10.87         15.65         9.94 o                         
   3  17   2        288.78        291.27        24.03 o                         
   4  17   2         17.30          4.97         9.79 o                         
   5  17   2         89.06        111.31        14.78 o                         
   6  17   2        110.65         87.71        14.35 o                         
   7  17   2        214.87        172.10        16.08 o                         
   8  17   2         62.57         64.71        12.83 o                         
   9  17   2        303.61        313.44        24.89 o                         
  10  17   2        212.08        221.32        27.65 o                         
  11  17   2        376.54        336.32        29.85 o                         
  12  17   2         65.80         38.96         7.15 o                         
 -13  18   2        109.51         98.73        10.91 o                         
 -12  18   2        688.86        726.29        34.56 o                         
 -11  18   2         45.97         71.92        11.94 o                         
 -10  18   2        863.84        992.12        58.76 o                         
  -9  18   2          1.62         10.37        10.67 o                         
  -8  18   2       1843.65       2004.82        61.80 o                         
  -7  18   2       1144.65       1129.05        39.83 o                         
  -6  18   2       1322.94       1374.33        39.75 o                         
  -5  18   2        205.88        222.96        18.89 o                         
  -4  18   2        276.88        259.02        20.90 o                         
  -3  18   2        112.91        129.40        15.35 o                         
  -2  18   2       2189.53       2122.96        53.67 o                         
  -1  18   2        233.67        205.17        16.80 o                         
   0  18   2       1883.61       1775.87        61.49 o                         
   1  18   2        736.78        714.27        34.55 o                         
   2  18   2        960.86        872.22        37.99 o                         
   3  18   2        378.96        409.26        28.02 o                         
   4  18   2        824.00        829.46        35.09 o                         
   5  18   2         30.59         24.15        10.53 o                         
   6  18   2        480.70        429.75        26.22 o                         
   7  18   2        524.64        442.72        25.80 o                         
   8  18   2         14.22         39.49        13.80 o                         
   9  18   2        149.82        156.18        24.63 o                         
  10  18   2        880.32        791.56        46.66 o                         
  11  18   2        184.24        192.25        17.76 o                         
  12  18   2          9.85         -6.69         6.94 o                         
 -13  19   2          0.15          2.92         6.34 o                         
 -12  19   2         16.01         10.21         9.97 o                         
 -11  19   2         39.51         39.84        11.91 o                         
 -10  19   2         99.81         83.60        13.42 o                         
  -9  19   2         27.53         26.06        10.89 o                         
  -8  19   2         63.76         51.00        13.32 o                         
  -7  19   2         98.00        111.86        16.59 o                         
  -6  19   2          6.59          0.14        10.51 o                         
  -5  19   2       1998.77       2169.58        58.01 o                         
  -4  19   2       5124.26       5308.80       100.82 o                         
  -3  19   2         42.81         29.82         9.52 o                         
  -2  19   2        295.55        292.18        19.48 o                         
  -1  19   2         21.10         21.29         8.79 o                         
   0  19   2        903.94        942.27        45.66 o                         
   1  19   2        678.62        636.85        33.20 o                         
   2  19   2         36.12         23.65        21.88 o                         
   3  19   2        817.92        854.95        39.49 o                         
   4  19   2         31.53         33.96        10.10 o                         
   5  19   2       1185.59       1305.21        49.16 o                         
   6  19   2        428.21        408.57        27.80 o                         
   7  19   2       1442.90       1361.04        61.95 o                         
   8  19   2        193.15        215.79        24.16 o                         
   9  19   2         19.12         20.68        22.93 o                         
  10  19   2         57.83         51.77        10.97 o                         
  11  19   2         18.94         18.59        10.15 o                         
  12  19   2          0.05         13.09        10.38 o                         
 -12  20   2         25.44         40.25        11.32 o                         
 -11  20   2        152.34        140.04        16.59 o                         
 -10  20   2       1178.60       1432.20        67.12 o                         
  -9  20   2         16.55         -1.75        10.16 o                         
  -8  20   2       2850.94       3097.36        81.32 o                         
  -7  20   2        129.66        113.04        17.88 o                         
  -6  20   2        544.41        640.89        36.72 o                         
  -5  20   2       1306.10       1403.26        47.21 o                         
  -4  20   2       1853.70       1946.45        49.98 o                         
  -3  20   2        831.71        860.30        32.91 o                         
  -2  20   2       2010.79       2078.06        50.28 o                         
  -1  20   2         39.04         42.97        10.88 o                         
   0  20   2       1965.19       1957.10        53.20 o                         
   1  20   2        760.10        796.67        37.73 o                         
   2  20   2        974.80        924.62        39.96 o                         
   3  20   2        494.66        505.97        35.96 o                         
   4  20   2        739.68        817.56        38.36 o                         
   5  20   2          6.06         10.37        13.06 o                         
   6  20   2        134.31        144.76        19.17 o                         
   7  20   2       1028.16       1125.39        60.30 o                         
   8  20   2          2.20         13.02        11.32 o                         
   9  20   2        527.63        608.37        42.77 o                         
  10  20   2         92.45        107.47        18.08 o                         
  11  20   2        199.43        159.81        16.32 o                         
 -12  21   2         34.37         38.97        10.10 o                         
 -11  21   2        156.93        181.16        17.15 o                         
 -10  21   2        246.65        214.36        22.09 o                         
  -9  21   2         35.33         42.46        10.23 o                         
  -8  21   2         12.40          0.38        10.89 o                         
  -7  21   2          1.33         -6.99        11.65 o                         
  -6  21   2        857.43        896.94        38.11 o                         
  -5  21   2        554.12        678.45        30.08 o                         
  -4  21   2        179.91        215.98        17.83 o                         
  -3  21   2       1177.80       1303.61        40.86 o                         
  -2  21   2         55.39         52.15        10.38 o                         
  -1  21   2        634.43        598.49        30.13 o                         
   0  21   2        521.19        513.25        32.32 o                         
   1  21   2        311.27        334.75        29.29 o                         
   2  21   2        310.31        359.79        30.68 o                         
   3  21   2          1.24         26.44        13.77 o                         
   4  21   2        466.71        464.83        29.06 o                         
   5  21   2       2753.38       2940.38        90.04 o                         
   6  21   2         65.99         99.09        15.60 o                         
   7  21   2        526.35        656.83        47.91 o                         
   8  21   2       1052.72       1177.54        48.44 o                         
   9  21   2        228.18        258.95        27.12 o                         
  10  21   2        320.82        355.97        27.35 o                         
  11  21   2        198.55        162.70        14.78 o                         
 -11  22   2         19.32         16.22         6.99 o                         
 -10  22   2        860.98        994.53        39.94 o                         
  -9  22   2         28.96         33.69         9.38 o                         
  -8  22   2       1849.55       2161.70        53.75 o                         
  -7  22   2        140.34        160.31        16.37 o                         
  -6  22   2        150.27        198.18        19.19 o                         
  -5  22   2        711.71        674.65        29.95 o                         
  -4  22   2       4321.71       4754.77       115.00 o                         
  -3  22   2          4.35          4.69         9.20 o                         
  -2  22   2       1880.81       2032.73        56.42 o                         
  -1  22   2       1247.36       1346.37        40.30 o                         
   0  22   2       1910.84       2142.50        64.83 o                         
   1  22   2        218.27        239.56        22.83 o                         
   2  22   2        780.72        872.13        45.83 o                         
   3  22   2          2.05          2.32        13.27 o                         
   4  22   2       3250.33       3414.10       178.89 o                         
   5  22   2         48.36         70.63        14.82 o                         
   6  22   2         28.63         14.29        10.98 o                         
   7  22   2        186.51        202.12        25.44 o                         
   8  22   2         11.86         44.26        22.39 o                         
   9  22   2        197.04        227.60        24.52 o                         
  10  22   2        152.04        143.09        16.63 o                         
 -11  23   2         22.48         10.53         9.02 o                         
 -10  23   2        129.82        119.12        11.47 o                         
  -9  23   2        764.73        859.39        45.54 o                         
  -8  23   2         76.27         79.99        13.87 o                         
  -7  23   2        875.07        904.13        31.24 o                         
  -6  23   2        208.83        215.54        19.04 o                         
  -5  23   2        398.26        508.07        27.48 o                         
  -4  23   2         37.92         36.88         9.67 o                         
  -3  23   2       1104.25       1144.93        40.56 o                         
  -2  23   2       1622.77       1849.46        51.71 o                         
  -1  23   2        452.83        466.46        26.25 o                         
   0  23   2        368.77        362.53        27.78 o                         
   1  23   2        939.51        979.56        38.58 o                         
   2  23   2        537.86        535.44        32.59 o                         
   3  23   2         88.22        111.94        19.97 o                         
   4  23   2        620.74        692.79        42.37 o                         
   5  23   2       1413.74       1746.25        64.56 o                         
   6  23   2        217.37        236.84        27.79 o                         
   7  23   2        307.41        357.32        42.12 o                         
   8  23   2        526.48        693.38        42.53 o                         
   9  23   2         15.71         20.04         9.88 o                         
  10  23   2         29.51         39.82         8.65 o                         
 -10  24   2        273.22        236.07        20.09 o                         
  -9  24   2         25.07         32.01         9.46 o                         
  -8  24   2       1143.50       1246.32        66.37 o                         
  -7  24   2        228.12        254.03        18.63 o                         
  -6  24   2         49.77         44.25        12.84 o                         
  -5  24   2        640.83        603.63        31.86 o                         
  -4  24   2        157.11        161.20        17.85 o                         
  -3  24   2         88.72         73.76        11.49 o                         
  -2  24   2        111.06        112.17        12.89 o                         
  -1  24   2         16.60         14.19        15.88 o                         
   0  24   2          3.05          0.50         8.87 o                         
   1  24   2       1513.09       1535.43        53.73 o                         
   2  24   2        365.08        373.37        28.62 o                         
   3  24   2         30.70         35.02        11.97 o                         
   4  24   2        779.41        969.67        49.38 o                         
   5  24   2          0.33          6.30        11.78 o                         
   6  24   2         23.24         34.44        17.75 o                         
   7  24   2         35.42         39.83        17.11 o                         
   8  24   2        602.24        722.22        51.22 o                         
   9  24   2         13.20         16.19         7.87 o                         
  -9  25   2        881.98        819.05        65.88 o                         
  -8  25   2        197.52        195.88        15.72 o                         
  -7  25   2        753.81        776.86        32.28 o                         
  -6  25   2         32.48         30.18        12.67 o                         
  -5  25   2       1017.85       1217.64        50.63 o                         
  -4  25   2         26.34         31.41         9.05 o                         
  -3  25   2       2429.29       2629.84        78.61 o                         
  -2  25   2          0.44          1.18         8.62 o                         
  -1  25   2        798.82        851.13        34.44 o                         
   0  25   2          4.38         14.33         8.47 o                         
   1  25   2        674.79        800.38        33.14 o                         
   2  25   2        830.17        885.84        40.00 o                         
   3  25   2        437.97        439.99        28.17 o                         
   4  25   2          0.70        -11.06        11.06 o                         
   5  25   2        495.49        646.43        45.58 o                         
   6  25   2        187.55        140.50        22.22 o                         
   7  25   2        394.26        480.97        34.61 o                         
   8  25   2        452.75        487.49        24.77 o                         
   9  25   2        161.02        102.53        10.44 o                         
  -9  26   2        127.51         98.67        18.09 o                         
  -8  26   2        178.88        179.04        12.94 o                         
  -7  26   2        306.51        290.16        16.72 o                         
  -6  26   2        492.80        498.26        22.72 o                         
  -5  26   2         22.58         16.29         8.35 o                         
  -4  26   2        479.32        541.98        24.96 o                         
  -3  26   2        313.88        315.06        21.51 o                         
  -2  26   2          1.36          4.75         8.79 o                         
  -1  26   2          3.13          1.84         8.44 o                         
   0  26   2        179.78        180.19        18.53 o                         
   1  26   2        193.97        185.79        18.36 o                         
   2  26   2          5.56         -0.22         8.31 o                         
   3  26   2        124.86        133.77        15.88 o                         
   4  26   2       1168.79       1442.14        45.87 o                         
   5  26   2        134.70        159.24        18.65 o                         
   6  26   2        326.49        368.06        25.25 o                         
   7  26   2         70.76         87.66        12.10 o                         
   8  26   2          0.01         -3.72         5.72 o                         
  -8  27   2          3.85         -7.62         9.67 o                         
  -7  27   2        891.83        908.81        33.42 o                         
  -6  27   2          4.47          0.58         8.53 o                         
  -5  27   2        349.41        369.95        22.47 o                         
  -4  27   2        262.78        248.62        26.63 o                         
  -3  27   2        704.83        751.40        31.59 o                         
  -2  27   2         23.14         19.27         9.17 o                         
  -1  27   2        649.75        821.21        40.46 o                         
   0  27   2        254.31        316.24        25.84 o                         
   1  27   2       1361.20       1577.93        64.65 o                         
   2  27   2         17.03          6.36        11.03 o                         
   3  27   2        607.64        617.23        32.35 o                         
   4  27   2          1.49         -4.63        10.13 o                         
   5  27   2        139.51        185.19        17.84 o                         
   6  27   2         79.85         96.16        12.84 o                         
   7  27   2         10.95          7.76         5.72 o                         
  -7  28   2        207.00        160.71        15.12 o                         
  -6  28   2         39.01         41.84         8.68 o                         
  -5  28   2        122.02        144.93        13.58 o                         
  -4  28   2        350.92        377.05        29.59 o                         
  -3  28   2         18.38          7.04        13.78 o                         
  -2  28   2         91.09         92.53        14.63 o                         
  -1  28   2         36.87         36.80        11.27 o                         
   0  28   2        116.09        136.46        20.24 o                         
   1  28   2         73.82         87.87        12.30 o                         
   2  28   2        457.27        457.39        28.33 o                         
   3  28   2         64.90         97.99        14.77 o                         
   4  28   2         16.73         27.59        13.05 o                         
   5  28   2        132.49         99.09        15.04 o                         
   6  28   2        274.86        277.07        20.59 o                         
  -6  29   2        453.51        363.51        37.64 o                         
  -5  29   2        540.32        515.85        30.32 o                         
  -4  29   2         99.64         86.15        15.91 o                         
  -3  29   2          3.68         -2.57        21.40 o                         
  -2  29   2        113.06        158.73        21.04 o                         
  -1  29   2        953.59       1153.22        61.97 o                         
   0  29   2         43.16         74.92        12.68 o                         
   1  29   2         35.22         39.33         9.67 o                         
   2  29   2         43.32         65.49        10.08 o                         
   3  29   2        257.65        291.53        18.87 o                         
   4  29   2         28.32         33.04         6.64 o                         
   5  29   2          2.65         -0.43         6.60 o                         
  -5  30   2          6.67         20.12        11.28 o                         
  -4  30   2         13.43          8.29         7.66 o                         
  -3  30   2        157.68        134.06        27.58 o                         
  -2  30   2        424.67        402.83        27.27 o                         
  -1  30   2          0.63        -11.24        11.24 o                         
   0  30   2       1124.02       1069.14        32.66 o                         
   1  30   2         47.31         45.27         7.52 o                         
   2  30   2        110.26        111.83        11.69 o                         
   3  30   2         26.46         24.01         6.01 o                         
  -3  31   2          1.28         -5.83         8.82 o                         
  -2  31   2         80.19         90.14        18.52 o                         
  -1  31   2        505.98        541.19        39.77 o                         
   0  31   2         92.83         74.44        15.58 o                         
   1  31   2          9.31         14.08         8.87 o                         
 -16   1   3        247.91        203.09        25.98 o                         
 -15   1   3          0.26         45.62        10.44 o                         
 -14   1   3       1558.69       1816.13        42.73 o                         
 -13   1   3       1494.75       1627.24        67.43 o                         
 -12   1   3          4.48         31.69        19.05 o                         
 -11   1   3         97.38        149.59        18.66 o                         
 -10   1   3       1988.01       2177.99        43.54 o                         
  -9   1   3        560.39        630.04        21.07 o                         
  -8   1   3       6417.54       6282.46        63.88 o                         
  -7   1   3        512.76        466.21        30.06 o                         
  -6   1   3       7766.30       7666.29       100.37 o                         
  -5   1   3       2284.11       2215.48        48.96 o                         
  -4   1   3       6884.37       6039.03       106.67 o                         
  -3   1   3      57161.72      55259.84       513.46 o                         
  -2   1   3     181918.25     164395.78      2409.82 o                         
  -1   1   3      33591.93      33417.13       592.56 o                         
   0   1   3       6675.91       6152.48       179.32 o                         
   1   1   3       1320.45       1198.27        65.71 o                         
   2   1   3      13009.58      12239.26       192.78 o                         
   3   1   3       1138.02       1084.21        37.63 o                         
   4   1   3      11976.78      11723.85       159.46 o                         
   5   1   3       2807.17       2619.39        75.66 o                         
   6   1   3       7417.15       7584.54        66.53 o                         
   7   1   3       2616.70       2429.87        35.96 o                         
   8   1   3       1318.05       1391.69        28.59 o                         
   9   1   3        387.23        349.59        15.72 o                         
  10   1   3         28.38         29.75         8.43 o                         
  11   1   3          4.22         13.38         9.12 o                         
  12   1   3        101.08        142.02        12.79 o                         
  13   1   3       1143.93       1392.57        30.97 o                         
  14   1   3         87.32        126.84        13.34 o                         
 -16   2   3         23.15         37.01        11.71 o                         
 -15   2   3        451.25        506.34        24.38 o                         
 -14   2   3         21.02        176.10        26.35 o                         
 -13   2   3       1149.55       1507.50        41.36 o                         
 -12   2   3       1191.01       1306.34        44.89 o                         
 -11   2   3       2521.94       2592.82        56.66 o                         
 -10   2   3       3163.63       3479.12        51.54 o                         
  -9   2   3       9041.18       9130.76        74.83 o                         
  -8   2   3        208.56        243.74        14.59 o                         
  -7   2   3       2113.89       1927.65        57.55 o                         
  -6   2   3       1829.54       1871.61        52.29 o                         
  -5   2   3      10804.87      10913.23       111.57 o                         
  -4   2   3      26741.68      27229.05       257.70 o                         
  -3   2   3      39153.54      37145.39       337.82 o                         
  -2   2   3       2153.53       2119.47        54.64 o                         
  -1   2   3       5336.04       5716.97       114.20 o                         
   0   2   3       1568.41       1613.70        61.89 o                         
   1   2   3          0.86          5.48        14.62 o                         
   2   2   3       1602.45       1572.23        68.58 o                         
   3   2   3        449.79        465.89        25.37 o                         
   4   2   3        965.39       1131.61        46.41 o                         
   5   2   3       6615.51       7224.87       125.93 o                         
   6   2   3        156.30        254.84        13.28 o                         
   7   2   3          0.40         42.58         8.99 o                         
   8   2   3        178.75        198.27        12.11 o                         
   9   2   3          3.08         29.90         8.45 o                         
  10   2   3        293.49        496.09        46.54 o                         
  11   2   3         20.84        301.91        51.39 o                         
  12   2   3         55.29         49.68         9.72 o                         
  13   2   3        334.60        611.95        25.66 o                         
  14   2   3        175.04        162.36        15.98 o                         
 -16   3   3       1191.67       1045.83        32.74 o                         
 -15   3   3        882.26       1075.27        82.63 o                         
 -14   3   3        704.91        807.28        26.10 o                         
 -13   3   3        314.93        444.74        24.28 o                         
 -12   3   3        513.19        536.31        22.57 o                         
 -11   3   3         10.98         45.56        12.03 o                         
 -10   3   3       2294.46       2370.13        41.95 o                         
  -9   3   3        777.98        859.75        25.93 o                         
  -8   3   3         89.02         62.29         8.40 o                         
  -7   3   3       1206.52       1272.81        47.55 o                         
  -6   3   3         61.17        102.01        15.10 o                         
  -5   3   3        171.13        181.87        16.75 o                         
  -4   3   3        521.79        383.02        24.57 o                         
  -3   3   3       4028.49       4115.31        86.36 o                         
  -2   3   3          5.73         38.39        14.86 o                         
  -1   3   3       1746.67       1674.51        61.52 o                         
   0   3   3       4661.05       4283.98       100.01 o                         
   1   3   3       1618.20       1407.76        71.12 o                         
   2   3   3          5.34         -4.17        15.72 o                         
   3   3   3       2219.70       2041.33        51.28 o                         
   4   3   3       1049.40        874.03        40.67 o                         
   5   3   3       2005.05       2010.35        66.08 o                         
   6   3   3        833.89        861.56        20.65 o                         
   7   3   3       1582.69       1525.53        29.26 o                         
   8   3   3        616.88        668.22        19.98 o                         
   9   3   3        425.66        407.84        18.43 o                         
  10   3   3       2814.71       3043.55        54.96 o                         
  11   3   3       2561.24       2827.10        73.47 o                         
  12   3   3          5.68          4.52         9.03 o                         
  13   3   3       1264.16       1548.80        34.54 o                         
  14   3   3         92.60        104.35        15.59 o                         
 -16   4   3        145.51         80.01        11.09 o                         
 -15   4   3       1857.59       1909.06        96.89 o                         
 -14   4   3         59.52        150.69        18.10 o                         
 -13   4   3        778.41        923.51        31.86 o                         
 -12   4   3         18.60         35.07         9.45 o                         
 -11   4   3        628.77        611.93        21.44 o                         
 -10   4   3        191.33        223.61        14.23 o                         
  -9   4   3       5592.57       5600.80        62.03 o                         
  -8   4   3         18.46          9.97         6.39 o                         
  -7   4   3      16254.68      16567.12       175.89 o                         
  -6   4   3         19.58          0.67        10.63 o                         
  -5   4   3       1440.37       1179.71        38.36 o                         
  -4   4   3       5677.70       5378.01       139.64 o                         
  -3   4   3       4014.70       3699.92        75.55 o                         
  -2   4   3       9029.45       8241.54       103.41 o                         
  -1   4   3       4790.73       4718.65       103.51 o                         
   0   4   3         27.79         53.57        14.08 o                         
   1   4   3       8514.85       8475.92       173.66 o                         
   2   4   3       1245.18       1321.57        62.69 o                         
   3   4   3       6374.77       6526.72        92.60 o                         
   4   4   3       4479.55       5059.30        96.37 o                         
   5   4   3       6897.92       7372.12       127.85 o                         
   6   4   3         37.41         23.93         6.22 o                         
   7   4   3       1978.22       1998.49        34.88 o                         
   8   4   3       3009.98       3162.56        46.07 o                         
   9   4   3        635.64        615.41        21.38 o                         
  10   4   3        945.44       1126.76        61.98 o                         
  11   4   3        175.39        328.60        33.81 o                         
  12   4   3          0.53          3.39         8.89 o                         
  13   4   3        886.13       1053.98        38.46 o                         
  14   4   3        372.18        349.96        19.64 o                         
 -16   5   3        366.09        344.20        22.60 o                         
 -15   5   3        113.77        129.17        31.74 o                         
 -14   5   3       3453.53       3698.76        85.89 o                         
 -13   5   3         33.69         37.56        10.45 o                         
 -12   5   3        946.13        930.22        33.81 o                         
 -11   5   3         17.83         23.40        13.10 o                         
 -10   5   3        175.88        160.26        12.52 o                         
  -9   5   3        215.71        178.97        10.95 o                         
  -8   5   3       1468.85       1336.10        27.96 o                         
  -7   5   3        183.65        159.83        18.28 o                         
  -6   5   3       3548.77       3448.55        71.72 o                         
  -5   5   3       4627.88       4788.84        77.52 o                         
  -4   5   3       2102.24       1797.94        45.24 o                         
  -3   5   3        188.69        165.07        16.70 o                         
  -2   5   3       4867.15       4961.92       115.55 o                         
  -1   5   3       6769.70       6741.62       124.24 o                         
   0   5   3       1635.21       1707.83        63.35 o                         
   1   5   3        290.26        216.35        34.54 o                         
   2   5   3       1684.80       1746.53        71.88 o                         
   3   5   3       1435.57       1462.72        47.43 o                         
   4   5   3       6297.45       7354.94       117.99 o                         
   5   5   3        990.29       1072.70        48.71 o                         
   6   5   3       1089.81       1010.17        24.42 o                         
   7   5   3        673.48        640.90        21.14 o                         
   8   5   3         14.59         14.89        10.18 o                         
   9   5   3       1214.98       1238.99        33.29 o                         
  10   5   3        652.50        640.11        36.45 o                         
  11   5   3         61.21         63.47        10.26 o                         
  12   5   3         97.47        125.49        11.65 o                         
  13   5   3        148.88        195.34        14.54 o                         
  14   5   3         39.90         44.54         9.08 o                         
 -16   6   3        205.02        145.79        14.35 o                         
 -15   6   3       1091.66       1058.04        55.45 o                         
 -14   6   3        153.74        143.51        17.85 o                         
 -13   6   3        163.11        117.65        16.63 o                         
 -12   6   3          5.06         -0.83        10.35 o                         
 -11   6   3       2324.83       2413.34        78.83 o                         
 -10   6   3        171.55        138.59        11.82 o                         
  -9   6   3       2392.82       2337.86        40.58 o                         
  -8   6   3        932.43        950.93        24.02 o                         
  -7   6   3       1276.37       1039.49        28.53 o                         
  -6   6   3        531.81        572.06        29.39 o                         
  -5   6   3      14182.00      13553.79       259.81 o                         
  -4   6   3        171.01        139.52        13.99 o                         
  -3   6   3       6747.34       5868.89        99.45 o                         
  -2   6   3        160.87        171.33        23.62 o                         
  -1   6   3      10448.62       9837.69       151.21 o                         
   0   6   3        184.82        167.56        21.46 o                         
   1   6   3       1565.25       1426.77        71.13 o                         
   2   6   3       1249.57       1336.78        62.77 o                         
   3   6   3       8907.36       8534.10       150.18 o                         
   4   6   3        151.93        271.76        23.32 o                         
   5   6   3       1325.44       1243.86        47.94 o                         
   6   6   3        522.31        519.81        18.83 o                         
   7   6   3        704.34        685.11        21.91 o                         
   8   6   3       1155.56       1158.10        30.93 o                         
   9   6   3          0.74         -0.43         9.85 o                         
  10   6   3        953.66        959.27        32.82 o                         
  11   6   3        267.10        333.92        17.66 o                         
  12   6   3        377.33        464.99        19.92 o                         
  13   6   3        131.66        131.25        11.02 o                         
  14   6   3        322.94        286.58        16.70 o                         
 -16   7   3          2.59          5.91        10.86 o                         
 -15   7   3         44.22         23.96        14.29 o                         
 -14   7   3        936.47        907.34        54.32 o                         
 -13   7   3        740.14        779.32        29.95 o                         
 -12   7   3        328.82        305.27        18.96 o                         
 -11   7   3       1406.64       1418.46        37.09 o                         
 -10   7   3       2215.05       2298.55        42.51 o                         
  -9   7   3        618.72        697.58        23.81 o                         
  -8   7   3         13.27         -0.68         6.73 o                         
  -7   7   3        351.87        343.82        17.02 o                         
  -6   7   3       1532.95       1331.51        45.11 o                         
  -5   7   3         92.13         52.19        11.56 o                         
  -4   7   3      19953.11      19314.54       207.03 o                         
  -3   7   3       2665.05       2646.97        75.32 o                         
  -2   7   3       3406.61       3270.80        93.08 o                         
  -1   7   3        895.33        765.67        35.02 o                         
   0   7   3        615.04        623.82        38.58 o                         
   1   7   3       1041.32       1088.81        53.33 o                         
   2   7   3       1804.76       1895.72        74.95 o                         
   3   7   3        118.34         83.78        12.49 o                         
   4   7   3        492.58        482.41        30.45 o                         
   5   7   3         36.00         31.74         8.07 o                         
   6   7   3        654.15        624.72        19.88 o                         
   7   7   3         24.46          8.71         7.18 o                         
   8   7   3         32.87          7.92         8.89 o                         
   9   7   3       1429.00       1459.39        34.98 o                         
  10   7   3        918.51        979.96        42.44 o                         
  11   7   3        945.21       1003.34        29.71 o                         
  12   7   3        107.58        160.70        16.65 o                         
  13   7   3        105.56        120.93        10.55 o                         
  14   7   3         23.75         16.36         5.55 o                         
 -16   8   3         21.90          4.07        11.31 o                         
 -15   8   3        429.06        436.13        20.99 o                         
 -14   8   3       1537.52       1540.93        52.48 o                         
 -13   8   3        231.70        205.46        15.90 o                         
 -12   8   3        462.05        437.78        22.74 o                         
 -11   8   3         10.48         -7.77        11.22 o                         
 -10   8   3       1587.83       1652.78        36.15 o                         
  -9   8   3       1512.86       1381.70        30.31 o                         
  -8   8   3       1842.43       1935.02        36.07 o                         
  -7   8   3       6477.13       6118.25        70.97 o                         
  -6   8   3        581.48        526.10        30.88 o                         
  -5   8   3       3505.97       3043.84        68.97 o                         
  -4   8   3        543.83        416.63        22.71 o                         
  -3   8   3       2154.88       1748.63        56.55 o                         
  -2   8   3       1489.50       1308.50        51.69 o                         
  -1   8   3      13169.12      11947.16       176.91 o                         
   0   8   3         25.40          9.84        11.48 o                         
   1   8   3       4320.79       3837.36        99.22 o                         
   2   8   3       3498.63       3319.72        77.90 o                         
   3   8   3      18995.27      19044.16       325.70 o                         
   4   8   3        365.48        345.15        26.48 o                         
   5   8   3       1191.23        881.07        29.32 o                         
   6   8   3       3352.29       3023.85        43.31 o                         
   7   8   3       1721.88       1761.62        33.26 o                         
   8   8   3       8059.08       8219.09       108.57 o                         
   9   8   3        698.32        706.78        24.69 o                         
  10   8   3         14.18         -7.75         9.37 o                         
  11   8   3        558.39        618.07        22.40 o                         
  12   8   3        899.21        867.14        27.88 o                         
  13   8   3        106.91        100.31        11.07 o                         
  14   8   3        708.62        561.98        30.86 o                         
 -16   9   3        151.69         94.48        12.40 o                         
 -15   9   3         64.98         44.14         8.75 o                         
 -14   9   3          3.92          3.47         9.17 o                         
 -13   9   3         48.55         27.57        12.94 o                         
 -12   9   3        564.78        545.06        24.85 o                         
 -11   9   3       1661.46       1699.69        45.22 o                         
 -10   9   3       1685.73       1654.23        40.12 o                         
  -9   9   3          0.08         11.20         8.48 o                         
  -8   9   3        595.57        583.67        19.68 o                         
  -7   9   3         21.18         20.53         7.57 o                         
  -6   9   3        269.82        240.90        14.19 o                         
  -5   9   3       8674.27       8913.96       140.44 o                         
  -4   9   3       3011.63       2767.55        59.95 o                         
  -3   9   3        135.19        133.56        18.95 o                         
  -2   9   3          8.78         14.80        11.27 o                         
  -1   9   3         95.03        100.80        17.39 o                         
   0   9   3        127.24        205.30        29.47 o                         
   1   9   3       4819.10       5194.35       114.81 o                         
   2   9   3        400.72        357.02        51.48 o                         
   3   9   3       1173.88       1359.33        41.92 o                         
   4   9   3        900.83        880.68        34.81 o                         
   5   9   3         28.88         21.88         6.55 o                         
   6   9   3       1007.36        943.38        24.10 o                         
   7   9   3        302.19        303.42        14.84 o                         
   8   9   3       1134.98       1034.31        28.54 o                         
   9   9   3        638.28        568.87        23.67 o                         
  10   9   3          4.47         13.45        11.60 o                         
  11   9   3        127.66        132.49        12.93 o                         
  12   9   3          0.19         -0.51         8.95 o                         
  13   9   3        148.76        125.20        13.89 o                         
  14   9   3         44.70         27.31        11.34 o                         
 -15  10   3        499.85        449.43        24.54 o                         
 -14  10   3        530.54        484.46        21.43 o                         
 -13  10   3       1308.88       1294.96        39.84 o                         
 -12  10   3        476.71        490.04        23.96 o                         
 -11  10   3         56.45         71.73        11.51 o                         
 -10  10   3       1313.72       1279.80        35.53 o                         
  -9  10   3       4356.58       4316.15        57.69 o                         
  -8  10   3        214.43        201.60        12.51 o                         
  -7  10   3       2001.61       1891.84        38.74 o                         
  -6  10   3        149.31        105.84         9.52 o                         
  -5  10   3        671.51        831.75        32.71 o                         
  -4  10   3      14809.34      14662.05       306.63 o                         
  -3  10   3       9460.01       8871.58       142.59 o                         
  -2  10   3       1065.54       1010.28        45.64 o                         
  -1  10   3       1133.93        847.33        41.17 o                         
   0  10   3       4580.84       4491.34        98.65 o                         
   1  10   3        228.81        398.17        31.77 o                         
   2  10   3        758.06        604.71        58.07 o                         
   3  10   3       6887.99       6967.67       106.39 o                         
   4  10   3       1710.63       1604.40        38.21 o                         
   5  10   3        626.27        533.22        19.86 o                         
   6  10   3       4716.46       4670.88        58.35 o                         
   7  10   3       1510.14       1515.22        33.01 o                         
   8  10   3       2578.24       2527.45        52.61 o                         
   9  10   3       1809.00       1791.82        45.76 o                         
  10  10   3         75.76         92.51        11.81 o                         
  11  10   3         51.11         52.91         9.25 o                         
  12  10   3        661.73        651.96        25.75 o                         
  13  10   3        195.08        162.42        12.70 o                         
  14  10   3        264.28        159.15        19.13 o                         
 -15  11   3         37.53         42.77         9.81 o                         
 -14  11   3        143.12        142.46        17.11 o                         
 -13  11   3        356.88        367.31        21.03 o                         
 -12  11   3        915.29        951.64        30.24 o                         
 -11  11   3        713.56        724.48        29.35 o                         
 -10  11   3       4361.73       4503.01        65.50 o                         
  -9  11   3         67.41         92.44        10.43 o                         
  -8  11   3       1667.00       1624.49        37.82 o                         
  -7  11   3        180.19        185.98        12.34 o                         
  -6  11   3       1871.91       1629.56        32.74 o                         
  -5  11   3       4032.81       3884.25        63.56 o                         
  -4  11   3         86.33         92.31        21.09 o                         
  -3  11   3       1665.44       1769.57        62.70 o                         
  -2  11   3       2924.64       2850.12        74.39 o                         
  -1  11   3         24.93         26.19        10.35 o                         
   0  11   3      11245.65      11187.16       150.20 o                         
   1  11   3          0.56         17.96        13.82 o                         
   2  11   3       1929.56       2025.00        90.23 o                         
   3  11   3       4485.88       4620.20       116.14 o                         
   4  11   3        236.71        237.17        16.61 o                         
   5  11   3        498.99        463.66        15.76 o                         
   6  11   3         18.69          6.38         7.86 o                         
   7  11   3        428.36        379.00        17.39 o                         
   8  11   3       1954.34       1884.57        55.39 o                         
   9  11   3        511.55        553.64        24.49 o                         
  10  11   3         31.72         18.43         9.09 o                         
  11  11   3         48.46         59.39         9.75 o                         
  12  11   3        160.96        126.17        12.96 o                         
  13  11   3         25.93         18.52         8.73 o                         
 -15  12   3        293.67        256.87        16.62 o                         
 -14  12   3        233.82        199.85        18.57 o                         
 -13  12   3       1869.59       2039.17        64.00 o                         
 -12  12   3        677.89        698.71        29.31 o                         
 -11  12   3         63.07         46.03        10.23 o                         
 -10  12   3        890.36        882.50        30.40 o                         
  -9  12   3        322.31        358.91        19.93 o                         
  -8  12   3       1463.70       1423.42        45.44 o                         
  -7  12   3       4106.24       3967.85        63.16 o                         
  -6  12   3          0.05         -1.00         7.17 o                         
  -5  12   3         37.05         51.52         8.18 o                         
  -4  12   3       8325.35       8542.46        91.16 o                         
  -3  12   3       4375.28       4080.52       122.38 o                         
  -2  12   3         85.71        104.60        42.00 o                         
  -1  12   3       2227.22       2909.68       206.12 o                         
   0  12   3        459.35        629.02        99.69 o                         
   1  12   3       1812.64       1735.02       173.07 o                         
   2  12   3       1533.87       1503.07        76.00 o                         
   3  12   3        282.48        293.67        18.90 o                         
   4  12   3       1113.48       1092.94        31.54 o                         
   5  12   3       1758.09       1782.68        39.03 o                         
   6  12   3       2522.02       2452.33        48.26 o                         
   7  12   3         15.99         15.91        12.06 o                         
   8  12   3          1.02          0.72        12.25 o                         
   9  12   3       3916.71       3769.02       103.07 o                         
  10  12   3        209.95        179.46        16.13 o                         
  11  12   3         61.54         41.10        10.81 o                         
  12  12   3       1943.96       1902.06        52.06 o                         
  13  12   3        209.90        158.63        17.24 o                         
 -15  13   3          0.20         -1.77         7.74 o                         
 -14  13   3       1113.86       1016.52        36.58 o                         
 -13  13   3        102.18        121.73        16.79 o                         
 -12  13   3       2651.75       2954.99        95.25 o                         
 -11  13   3        279.92        292.65        24.16 o                         
 -10  13   3         40.52         46.78        13.05 o                         
  -9  13   3        121.65        110.25        14.21 o                         
  -8  13   3       4237.28       4426.79        71.50 o                         
  -7  13   3        139.42        100.90        13.51 o                         
  -6  13   3       2359.57       2114.77        46.29 o                         
  -5  13   3         15.30         14.64         8.64 o                         
  -4  13   3       1966.91       1771.00        43.44 o                         
  -3  13   3        681.38        638.33        34.30 o                         
  -2  13   3       7166.44       7212.10       338.90 o                         
  -1  13   3        437.98        379.33        80.71 o                         
   0  13   3       5274.03       4746.26       285.73 o                         
   1  13   3        426.79        379.92        39.76 o                         
   2  13   3       2459.68       2203.03        78.34 o                         
   3  13   3       1019.22       1073.44        48.32 o                         
   4  13   3       1864.02       1803.99        46.94 o                         
   5  13   3        574.02        521.18        26.95 o                         
   6  13   3        110.57        105.92        13.48 o                         
   7  13   3        344.88        323.80        22.64 o                         
   8  13   3       1033.16       1039.75        48.85 o                         
   9  13   3        135.82        119.92        18.02 o                         
  10  13   3          1.37          7.13         9.90 o                         
  11  13   3        780.84        727.19        29.07 o                         
  12  13   3        520.19        478.54        25.72 o                         
  13  13   3        226.62        177.71        24.33 o                         
 -14  14   3        337.34        300.84        16.95 o                         
 -13  14   3       1124.10       1101.63        43.59 o                         
 -12  14   3         15.64         30.21        12.75 o                         
 -11  14   3         34.18         58.48        13.90 o                         
 -10  14   3        552.90        523.38        27.28 o                         
  -9  14   3       1264.72       1313.69        36.72 o                         
  -8  14   3        306.66        292.29        19.54 o                         
  -7  14   3       1938.80       1901.57        51.26 o                         
  -6  14   3        786.64        699.29        28.21 o                         
  -5  14   3        995.01        951.22        34.64 o                         
  -4  14   3        636.55        662.25        23.75 o                         
  -3  14   3       2783.68       2740.52        51.51 o                         
  -2  14   3        459.67        435.29        29.43 o                         
  -1  14   3       3027.67       2907.14       106.75 o                         
   0  14   3         76.11         72.38        17.89 o                         
   1  14   3       1186.46       1161.69        46.30 o                         
   2  14   3        179.77        192.07        17.82 o                         
   3  14   3          1.45         14.47        11.25 o                         
   4  14   3         14.64         10.76        11.47 o                         
   5  14   3       1524.04       1527.63        41.36 o                         
   6  14   3        252.70        299.17        26.69 o                         
   7  14   3          0.88          8.50        11.65 o                         
   8  14   3        303.37        264.70        32.55 o                         
   9  14   3       2781.28       2656.74        99.30 o                         
  10  14   3          2.90         15.81         9.63 o                         
  11  14   3        856.41        765.63        40.73 o                         
  12  14   3        264.66        227.75        15.51 o                         
  13  14   3         67.45         47.22        15.26 o                         
 -14  15   3        165.25        149.46        14.84 o                         
 -13  15   3        130.13        123.04        16.06 o                         
 -12  15   3       3923.69       4212.32        93.32 o                         
 -11  15   3        156.44        147.30        23.02 o                         
 -10  15   3         53.67         58.71        12.87 o                         
  -9  15   3       2547.21       2623.47        52.50 o                         
  -8  15   3        876.33        918.11        32.34 o                         
  -7  15   3         69.58         72.97        12.41 o                         
  -6  15   3        610.33        608.31        25.09 o                         
  -5  15   3         59.88         50.53         9.95 o                         
  -4  15   3       2036.71       1946.76        41.42 o                         
  -3  15   3          6.73         14.36         7.91 o                         
  -2  15   3       2947.24       2454.35        49.07 o                         
  -1  15   3        490.68        639.68        37.26 o                         
   0  15   3       3646.42       3173.95        78.17 o                         
   1  15   3        244.41        224.92        18.97 o                         
   2  15   3       7372.10       7306.10       110.78 o                         
   3  15   3       1484.01       1480.71        57.07 o                         
   4  15   3       1040.14        909.25        38.85 o                         
   5  15   3       2590.77       2457.89        79.36 o                         
   6  15   3        321.81        302.06        21.54 o                         
   7  15   3         57.39         20.65        15.58 o                         
   8  15   3       1988.26       1985.27        84.56 o                         
   9  15   3         97.68         90.04        15.65 o                         
  10  15   3        246.38        270.97        24.89 o                         
  11  15   3       1019.23        968.66        35.17 o                         
  12  15   3        879.17        740.95        48.79 o                         
 -14  16   3        526.23        438.25        26.35 o                         
 -13  16   3        235.72        197.37        17.41 o                         
 -12  16   3       1676.18       1746.41        57.18 o                         
 -11  16   3        373.22        370.48        30.57 o                         
 -10  16   3         38.85         37.20        11.48 o                         
  -9  16   3       3695.67       3865.66        75.91 o                         
  -8  16   3        339.28        361.92        20.95 o                         
  -7  16   3         20.16         11.16         9.84 o                         
  -6  16   3         55.58         50.12         9.63 o                         
  -5  16   3       1735.36       1757.25        44.27 o                         
  -4  16   3       4379.79       4388.67        63.73 o                         
  -3  16   3       1603.36       1464.51        39.69 o                         
  -2  16   3          5.33         15.23         7.61 o                         
  -1  16   3       1206.91       1008.23        39.19 o                         
   0  16   3        215.77        221.20        19.54 o                         
   1  16   3        114.12         73.42        10.62 o                         
   2  16   3         69.90         66.88        12.44 o                         
   3  16   3        218.73        191.23        19.60 o                         
   4  16   3         46.94         46.77        16.75 o                         
   5  16   3       1742.70       1727.05        62.27 o                         
   6  16   3         92.36         69.38        16.54 o                         
   7  16   3        204.12        206.64        24.55 o                         
   8  16   3        113.30        112.98        25.28 o                         
   9  16   3         59.68         74.97        20.63 o                         
  10  16   3        119.45        103.94        17.18 o                         
  11  16   3        519.80        435.03        25.28 o                         
  12  16   3        222.00        209.95        22.24 o                         
 -14  17   3        896.64        609.75        40.41 o                         
 -13  17   3         86.64         76.85        23.79 o                         
 -12  17   3       1070.17       1125.19        47.14 o                         
 -11  17   3         15.96         25.15        12.84 o                         
 -10  17   3        925.83        985.28        43.21 o                         
  -9  17   3        346.88        341.63        20.50 o                         
  -8  17   3        243.81        261.71        17.82 o                         
  -7  17   3         60.97         51.92         9.64 o                         
  -6  17   3       4559.22       4658.76        69.55 o                         
  -5  17   3         43.20         62.05        10.08 o                         
  -4  17   3       1698.75       1617.51        39.26 o                         
  -3  17   3         95.32         79.83        11.45 o                         
  -2  17   3       1997.55       1896.90        51.21 o                         
  -1  17   3        882.87        828.65        36.92 o                         
   0  17   3       2205.68       1939.25        48.17 o                         
   1  17   3       1651.08       1628.40        45.10 o                         
   2  17   3       1593.28       1503.81        49.96 o                         
   3  17   3       1131.10       1224.18        46.67 o                         
   4  17   3       2177.36       2128.63        54.89 o                         
   5  17   3       1163.74       1134.88        45.97 o                         
   6  17   3        481.26        512.56        31.02 o                         
   7  17   3        300.66        291.89        24.63 o                         
   8  17   3        966.30       1037.18        51.10 o                         
   9  17   3        772.51        833.92        50.43 o                         
  10  17   3        126.12        136.78        16.51 o                         
  11  17   3        613.09        520.82        25.73 o                         
  12  17   3        572.60        443.30        23.68 o                         
 -13  18   3         37.01         36.59        10.60 o                         
 -12  18   3        393.34        367.46        23.83 o                         
 -11  18   3          4.94          5.19        12.13 o                         
 -10  18   3          0.40         -1.72        11.02 o                         
  -9  18   3         20.55         20.77        10.35 o                         
  -8  18   3          2.52          1.16        10.06 o                         
  -7  18   3        419.69        441.14        22.42 o                         
  -6  18   3         28.62         35.31         9.27 o                         
  -5  18   3        231.18        250.80        17.20 o                         
  -4  18   3       1027.53       1107.94        42.44 o                         
  -3  18   3        127.14        147.49        13.43 o                         
  -2  18   3        139.69        152.28        18.14 o                         
  -1  18   3        764.82        720.48        28.69 o                         
   0  18   3       2493.72       2544.68        64.51 o                         
   1  18   3        408.41        369.26        22.71 o                         
   2  18   3         28.56         47.26        12.17 o                         
   3  18   3         37.49         42.20        12.36 o                         
   4  18   3          5.19          7.39        12.25 o                         
   5  18   3        573.03        544.52        29.03 o                         
   6  18   3        636.36        649.17        35.43 o                         
   7  18   3        499.27        465.59        29.28 o                         
   8  18   3        342.83        339.63        28.30 o                         
   9  18   3        102.68        103.66        13.68 o                         
  10  18   3         49.56         30.50        13.80 o                         
  11  18   3        173.14        122.65        12.58 o                         
  12  18   3         35.68         26.43        10.19 o                         
 -13  19   3        392.90        293.46        20.28 o                         
 -12  19   3        150.81        152.51        16.50 o                         
 -11  19   3          5.82         20.80        10.63 o                         
 -10  19   3       1826.81       2014.83        65.65 o                         
  -9  19   3         30.65         47.92        11.32 o                         
  -8  19   3        960.94        947.54        38.80 o                         
  -7  19   3        794.20        819.10        32.17 o                         
  -6  19   3        784.99        784.86        31.19 o                         
  -5  19   3        492.03        507.70        27.64 o                         
  -4  19   3       4030.73       4139.19        82.28 o                         
  -3  19   3        151.60        175.57        15.90 o                         
  -2  19   3       2974.18       2939.17        75.58 o                         
  -1  19   3       1277.80       1345.75        39.19 o                         
   0  19   3       3791.11       3744.48        72.44 o                         
   1  19   3       2351.98       2457.63        57.39 o                         
   2  19   3       1639.56       1551.22        53.14 o                         
   3  19   3        495.35        465.21        29.95 o                         
   4  19   3       2328.17       2565.10        69.97 o                         
   5  19   3        255.01        248.66        20.13 o                         
   6  19   3       3518.21       3494.25       177.97 o                         
   7  19   3        822.93        925.10        57.96 o                         
   8  19   3        370.40        417.16        46.59 o                         
   9  19   3       1165.73       1313.16        62.91 o                         
  10  19   3        629.56        581.90        35.54 o                         
  11  19   3         97.73        108.38        10.64 o                         
 -12  20   3         52.75         53.81        10.84 o                         
 -11  20   3        326.33        358.50        30.94 o                         
 -10  20   3        929.97        897.66        41.90 o                         
  -9  20   3        243.81        237.56        18.99 o                         
  -8  20   3         90.35         88.73        14.00 o                         
  -7  20   3          2.75          8.56        10.65 o                         
  -6  20   3        226.42        252.22        19.67 o                         
  -5  20   3       5590.98       5984.28        99.20 o                         
  -4  20   3          4.12          5.97         9.86 o                         
  -3  20   3        196.33        178.69        16.80 o                         
  -2  20   3          2.01         -5.27         9.16 o                         
  -1  20   3       1226.85       1224.58        42.35 o                         
   0  20   3       2322.54       2402.11        58.80 o                         
   1  20   3       1153.59       1152.63        39.90 o                         
   2  20   3        313.42        280.91        23.94 o                         
   3  20   3         14.51         38.95        16.12 o                         
   4  20   3         86.88        138.31        19.00 o                         
   5  20   3       2859.85       2882.85        73.54 o                         
   6  20   3       1646.35       1791.26        67.10 o                         
   7  20   3       1161.60       1206.79        53.20 o                         
   8  20   3         60.58         95.80        20.31 o                         
   9  20   3          0.17         13.19        12.22 o                         
  10  20   3          1.11         15.37        10.21 o                         
  11  20   3         81.91         71.79        10.28 o                         
 -12  21   3          2.27         -4.14         9.62 o                         
 -11  21   3          6.98          8.35         7.90 o                         
 -10  21   3        906.53        911.42        39.51 o                         
  -9  21   3         30.36         33.28        10.21 o                         
  -8  21   3       1961.23       2062.76        88.85 o                         
  -7  21   3         85.58         92.51        15.09 o                         
  -6  21   3         21.52         29.52        12.58 o                         
  -5  21   3        558.34        537.57        27.21 o                         
  -4  21   3       2780.99       2850.99        60.15 o                         
  -3  21   3       3003.88       3157.66        57.76 o                         
  -2  21   3        294.59        304.73        20.63 o                         
  -1  21   3        699.58        713.36        34.01 o                         
   0  21   3       2862.09       2992.00        66.15 o                         
   1  21   3       3799.64       3897.17        75.71 o                         
   2  21   3        120.44        160.28        19.14 o                         
   3  21   3        703.04        652.35        35.18 o                         
   4  21   3        633.27        647.98        40.66 o                         
   5  21   3         12.24         24.80        13.98 o                         
   6  21   3        139.08        125.37        16.26 o                         
   7  21   3        380.07        474.78        40.76 o                         
   8  21   3         77.70         75.76        18.79 o                         
   9  21   3        463.70        450.04        32.27 o                         
  10  21   3        201.47        207.41        18.31 o                         
 -11  22   3        769.25        666.55        24.07 o                         
 -10  22   3        310.48        315.37        22.67 o                         
  -9  22   3       2078.92       2116.60        77.26 o                         
  -8  22   3        221.03        238.06        16.64 o                         
  -7  22   3       1729.05       1792.79        48.56 o                         
  -6  22   3        155.39        203.29        17.50 o                         
  -5  22   3        904.98        975.21        35.07 o                         
  -4  22   3        810.47        855.68        30.15 o                         
  -3  22   3       1487.61       1466.54        39.94 o                         
  -2  22   3          0.20         -9.55         9.55 o                         
  -1  22   3       2121.74       2210.03        53.12 o                         
   0  22   3        165.96        154.85        17.16 o                         
   1  22   3       1172.84       1187.51        41.70 o                         
   2  22   3          1.59          4.69        10.78 o                         
   3  22   3        311.96        294.15        24.63 o                         
   4  22   3        404.78        482.16        35.53 o                         
   5  22   3        843.04        937.95        58.17 o                         
   6  22   3        115.93        178.57        27.61 o                         
   7  22   3        581.54        697.30        46.83 o                         
   8  22   3        507.22        578.01        38.18 o                         
   9  22   3         10.22         20.36         9.93 o                         
  10  22   3        415.55        282.92        38.78 o                         
 -11  23   3         14.16         14.45         8.00 o                         
 -10  23   3        530.48        559.95        27.06 o                         
  -9  23   3        246.69        229.47        17.11 o                         
  -8  23   3        430.11        422.60        19.95 o                         
  -7  23   3         25.52         14.92         9.14 o                         
  -6  23   3         81.79         73.45        11.76 o                         
  -5  23   3        608.21        666.38        28.49 o                         
  -4  23   3        557.02        594.56        22.71 o                         
  -3  23   3        799.10        799.60        33.99 o                         
  -2  23   3         28.01         28.22        10.19 o                         
  -1  23   3         58.04         49.09        10.87 o                         
   0  23   3         69.52         42.91        20.15 o                         
   1  23   3        307.15        311.04        22.57 o                         
   2  23   3         90.27        140.59        17.82 o                         
   3  23   3         35.72         34.78        12.91 o                         
   4  23   3         50.03         76.60        26.41 o                         
   5  23   3          1.12         26.85        16.25 o                         
   6  23   3         21.83         22.85        13.67 o                         
   7  23   3         89.63         94.98        19.61 o                         
   8  23   3        574.09        570.71        35.34 o                         
   9  23   3        299.58        261.12        24.99 o                         
 -10  24   3         40.43         63.65        22.23 o                         
  -9  24   3        250.72        217.44        17.50 o                         
  -8  24   3        131.71        118.94        12.48 o                         
  -7  24   3        550.84        556.40        36.59 o                         
  -6  24   3          5.58         21.22         8.66 o                         
  -5  24   3        374.13        433.02        20.19 o                         
  -4  24   3        222.10        239.98        19.67 o                         
  -3  24   3        569.88        567.52        26.38 o                         
  -2  24   3         77.80         73.86        13.52 o                         
  -1  24   3        520.85        584.32        29.05 o                         
   0  24   3        390.17        391.02        27.98 o                         
   1  24   3        666.92        848.99        46.67 o                         
   2  24   3        129.11         97.17        14.86 o                         
   3  24   3        481.60        562.78        31.32 o                         
   4  24   3         63.93         75.74        16.88 o                         
   5  24   3        703.26        810.85        50.86 o                         
   6  24   3        215.79        313.11        30.56 o                         
   7  24   3        464.28        509.64        34.98 o                         
   8  24   3        404.06        409.38        22.47 o                         
   9  24   3        235.21        185.11        15.68 o                         
 -10  25   3        411.50        367.38        31.34 o                         
  -9  25   3        119.46        150.63        24.88 o                         
  -8  25   3          1.51          3.99         9.26 o                         
  -7  25   3        355.45        350.70        21.64 o                         
  -6  25   3        524.65        568.32        27.80 o                         
  -5  25   3          2.54          0.15         9.10 o                         
  -4  25   3        119.40        119.27        15.43 o                         
  -3  25   3         71.20         63.77        10.67 o                         
  -2  25   3        243.15        228.51        19.08 o                         
  -1  25   3        123.36        146.33        18.61 o                         
   0  25   3        460.01        569.90        31.99 o                         
   1  25   3          0.60         -3.69        10.61 o                         
   2  25   3        100.61        120.19        15.26 o                         
   3  25   3        189.45        201.43        23.84 o                         
   4  25   3          2.59          0.96        11.27 o                         
   5  25   3          3.57        -11.08        11.08 o                         
   6  25   3          1.12         13.83        15.40 o                         
   7  25   3        205.71        214.04        17.71 o                         
   8  25   3         47.79         52.14         8.26 o                         
  -9  26   3        188.64        131.76        21.18 o                         
  -8  26   3        719.32        724.10        41.84 o                         
  -7  26   3        589.69        629.38        30.97 o                         
  -6  26   3        192.76        195.49        24.37 o                         
  -5  26   3         20.31         32.23        15.84 o                         
  -4  26   3         51.06         37.10         9.71 o                         
  -3  26   3         24.23         42.53        10.71 o                         
  -2  26   3        895.63       1015.98        45.01 o                         
  -1  26   3        259.55        314.79        23.20 o                         
   0  26   3        360.01        433.48        26.51 o                         
   1  26   3        242.26        292.84        25.83 o                         
   2  26   3        389.38        418.21        26.11 o                         
   3  26   3        731.22        822.73        39.91 o                         
   4  26   3         31.53         37.61        12.32 o                         
   5  26   3        130.39        195.36        19.08 o                         
   6  26   3         33.34         35.36         9.44 o                         
   7  26   3        102.22         79.52        10.30 o                         
  -8  27   3         24.31         40.62        14.32 o                         
  -7  27   3         31.33         26.26         8.98 o                         
  -6  27   3         60.33         68.14        12.19 o                         
  -5  27   3          3.72          9.05        11.75 o                         
  -4  27   3          3.09         -0.81        26.87 o                         
  -3  27   3         92.69         80.47        18.65 o                         
  -2  27   3         13.73          2.47        10.77 o                         
  -1  27   3        251.31        261.71        19.78 o                         
   0  27   3         60.11         63.88        12.35 o                         
   1  27   3         76.83        103.83        13.47 o                         
   2  27   3        259.92        317.49        20.91 o                         
   3  27   3        194.55        210.90        19.31 o                         
   4  27   3          6.63         -2.47         7.68 o                         
   5  27   3        176.50        181.73        13.67 o                         
   6  27   3          0.51         -1.12         4.37 o                         
  -7  28   3        203.11        168.11        43.34 o                         
  -6  28   3         14.82         25.27         8.41 o                         
  -5  28   3        127.53        131.90        15.05 o                         
  -4  28   3        894.16        964.47        89.27 o                         
  -3  28   3        587.73        615.37        44.79 o                         
  -2  28   3        519.73        574.66        38.34 o                         
  -1  28   3        217.53        223.53        25.54 o                         
   0  28   3       1125.81       1375.43        62.34 o                         
   1  28   3         58.51         40.30         9.63 o                         
   2  28   3       1438.60       1504.56        46.61 o                         
   3  28   3        616.84        642.19        34.86 o                         
   4  28   3          1.62          0.61        10.41 o                         
   5  28   3        357.76        340.95        18.39 o                         
  -6  29   3          2.64        -10.55        10.63 o                         
  -5  29   3        171.92        157.51        13.03 o                         
  -4  29   3         88.97         57.83        10.18 o                         
  -3  29   3          6.93          7.54        10.48 o                         
  -2  29   3         15.46          3.78         9.90 o                         
  -1  29   3        651.31        690.81        44.14 o                         
   0  29   3        434.47        449.32        31.60 o                         
   1  29   3          5.76         -1.37         8.10 o                         
   2  29   3          5.04         -1.38         7.96 o                         
   3  29   3        543.56        486.45        19.64 o                         
   4  29   3         20.10         31.20         5.94 o                         
  -4  30   3         41.20         36.21         8.79 o                         
  -3  30   3        381.25        326.16        41.95 o                         
  -2  30   3        103.99         70.82        12.74 o                         
  -1  30   3          1.97         -5.98        10.18 o                         
   0  30   3          8.47          5.41         6.42 o                         
   1  30   3        156.03        163.88        22.64 o                         
   2  30   3        340.01        297.25        20.60 o                         
 -16   0   4       5287.46       5350.33       173.44 o                         
 -15   0   4        103.27        102.48        15.71 o                         
 -14   0   4        795.78        981.09        55.02 o                         
 -13   0   4       1354.46       1441.39        67.69 o                         
 -12   0   4       1912.60       2056.97       134.35 o                         
 -11   0   4         12.11         31.18        14.04 o                         
 -10   0   4       4218.33       4229.60        79.63 o                         
  -9   0   4         25.76         30.72        11.65 o                         
  -8   0   4       3341.13       2872.38        60.26 o                         
  -7   0   4        267.89        219.00        29.51 o                         
  -6   0   4      23411.93      23047.90       290.44 o                         
  -5   0   4       5081.26       5204.35       120.00 o                         
  -4   0   4       3337.75       2923.89        77.80 o                         
  -3   0   4       3420.73       3448.06        84.77 o                         
  -2   0   4      25207.54      26338.19       565.79 o                         
  -1   0   4      14046.28      14824.34       367.75 o                         
   0   0   4        763.21        901.93        46.56 o                         
   1   0   4       1169.92       1180.11        54.94 o                         
   2   0   4        464.44        426.29        36.79 o                         
   3   0   4      14141.84      15259.80       533.00 o                         
   4   0   4       2151.97       1839.18        90.40 o                         
   5   0   4       1241.64       1311.50        39.65 o                         
   6   0   4        195.03        147.45        13.20 o                         
   7   0   4          3.98         10.22         9.29 o                         
   8   0   4       1152.96       1176.33        36.88 o                         
   9   0   4        580.03        585.69        30.40 o                         
  10   0   4       1492.33       1565.93        76.23 o                         
  11   0   4        359.37        406.10        28.36 o                         
  12   0   4        537.38        574.45        30.45 o                         
  13   0   4        430.64        527.89        67.44 o                         
  14   0   4        444.20        397.66        28.07 o                         
 -16   1   4          8.07        380.62       165.89 o                         
 -15   1   4         77.76         96.82        11.29 o                         
 -14   1   4        117.04        442.44        49.55 o                         
 -13   1   4         21.07        165.90        19.97 o                         
 -12   1   4        234.22        342.12        27.72 o                         
 -11   1   4        151.43        180.42        15.28 o                         
 -10   1   4       1508.28       1685.49        36.17 o                         
  -9   1   4        795.51        798.75        22.10 o                         
  -8   1   4        286.30        358.34        15.43 o                         
  -7   1   4         53.84         38.98        11.75 o                         
  -6   1   4       1370.74       1458.34        50.10 o                         
  -5   1   4       1972.64       1990.62        52.14 o                         
  -4   1   4        231.66        228.47        16.96 o                         
  -3   1   4        356.40        339.11        19.02 o                         
  -2   1   4        245.97        248.95        20.11 o                         
  -1   1   4       3744.09       3872.92       120.72 o                         
   0   1   4        134.71        132.14        14.71 o                         
   1   1   4       1426.71       1458.99        43.36 o                         
   2   1   4       5378.42       6028.13        93.74 o                         
   3   1   4       6567.64       7505.62       158.97 o                         
   4   1   4        678.27        729.82        41.88 o                         
   5   1   4        193.92        194.85        10.80 o                         
   6   1   4         40.05         48.40         7.80 o                         
   7   1   4          3.30         43.52         9.45 o                         
   8   1   4          4.80        162.91        19.09 o                         
   9   1   4         86.09        275.34        29.90 o                         
  10   1   4       1014.96       1398.67        70.55 o                         
  11   1   4          0.05        369.80        67.63 o                         
  12   1   4        133.93        350.51        40.01 o                         
  13   1   4         11.16        133.26        35.11 o                         
  14   1   4          9.86         26.21         8.06 o                         
 -16   2   4        104.30        117.46        22.84 o                         
 -15   2   4         28.40         50.40        10.27 o                         
 -14   2   4       3034.43       3452.38        66.11 o                         
 -13   2   4        895.10       1089.28        46.28 o                         
 -12   2   4        569.01        571.87        28.43 o                         
 -11   2   4        429.90        460.54        22.20 o                         
 -10   2   4       2192.04       2210.82        40.87 o                         
  -9   2   4       1136.09       1099.38        25.72 o                         
  -8   2   4       2444.91       2272.44        37.61 o                         
  -7   2   4        298.27        300.90        25.05 o                         
  -6   2   4      10950.50      10883.05       135.71 o                         
  -5   2   4       2272.89       2429.42        57.50 o                         
  -4   2   4       2950.58       2509.15        51.15 o                         
  -3   2   4       1575.17       1648.10        39.60 o                         
  -2   2   4      16604.22      16786.22       158.26 o                         
  -1   2   4       1201.65       1184.02        60.67 o                         
   0   2   4       2544.07       2218.80        51.31 o                         
   1   2   4      18957.06      19418.05       174.16 o                         
   2   2   4       7854.38       8184.42       109.87 o                         
   3   2   4       5426.48       5312.14        93.10 o                         
   4   2   4        781.61        594.54        36.69 o                         
   5   2   4          1.53         16.88         5.94 o                         
   6   2   4       2135.09       2293.91        34.42 o                         
   7   2   4       2631.62       2659.16        38.16 o                         
   8   2   4       2092.90       2210.19        37.65 o                         
   9   2   4       1809.64       1988.60        41.48 o                         
  10   2   4       1389.63       1541.18        51.63 o                         
  11   2   4       1675.25       1865.06        38.84 o                         
  12   2   4        697.69        918.66        34.56 o                         
  13   2   4        795.02        815.57        27.83 o                         
  14   2   4        403.31        335.01        17.81 o                         
 -16   3   4        503.73        412.19        24.96 o                         
 -15   3   4        314.08        316.93        19.64 o                         
 -14   3   4         37.50        306.32        33.32 o                         
 -13   3   4       2559.09       2689.42        55.26 o                         
 -12   3   4        124.44        149.73        14.58 o                         
 -11   3   4        664.13        740.36        29.43 o                         
 -10   3   4       1044.85        987.81        26.94 o                         
  -9   3   4        169.86        181.47        11.42 o                         
  -8   3   4        117.01        114.35         9.11 o                         
  -7   3   4         21.94         41.68        11.13 o                         
  -6   3   4        306.07        326.79        24.19 o                         
  -5   3   4        320.30        356.07        21.29 o                         
  -4   3   4        203.71        176.79        15.14 o                         
  -3   3   4        297.75        305.58        17.63 o                         
  -2   3   4         44.12         37.39        11.03 o                         
  -1   3   4       7521.22       7749.76       160.31 o                         
   0   3   4        357.10        334.22        20.48 o                         
   1   3   4        308.52        262.29        19.94 o                         
   2   3   4         73.13         87.08        15.38 o                         
   3   3   4       1252.88       1434.59        48.29 o                         
   4   3   4        237.30        272.82        26.72 o                         
   5   3   4       1138.09       1217.47        27.25 o                         
   6   3   4       1031.23        953.07        24.79 o                         
   7   3   4         79.28        124.39        12.35 o                         
   8   3   4        942.10       1154.21        35.03 o                         
   9   3   4         97.56        205.01        23.72 o                         
  10   3   4        118.63        277.71        30.35 o                         
  11   3   4        365.03        629.06        48.25 o                         
  12   3   4       1540.55       1811.31        48.38 o                         
  13   3   4         88.17        149.45        18.88 o                         
  14   3   4          1.25         -3.65         6.52 o                         
 -16   4   4         22.37          9.48        11.88 o                         
 -15   4   4        268.49        250.08        17.08 o                         
 -14   4   4       2560.12       2712.14        88.06 o                         
 -13   4   4        903.75       1035.87        30.58 o                         
 -12   4   4        191.84        187.58        15.10 o                         
 -11   4   4        442.02        466.68        22.11 o                         
 -10   4   4        587.31        612.26        21.37 o                         
  -9   4   4       1319.73       1419.08        32.05 o                         
  -8   4   4        959.47        897.84        23.44 o                         
  -7   4   4         78.51         59.54         9.18 o                         
  -6   4   4         28.34         14.05        10.08 o                         
  -5   4   4        164.79        155.00        14.57 o                         
  -4   4   4       3315.87       3031.89        56.35 o                         
  -3   4   4        336.33        250.45        16.43 o                         
  -2   4   4       1152.79       1039.05        43.21 o                         
  -1   4   4        998.75        848.10        51.76 o                         
   0   4   4        120.98        208.07        16.76 o                         
   1   4   4       7882.62       7880.53       102.57 o                         
   2   4   4       9196.45       9458.96       118.39 o                         
   3   4   4       6533.85       6263.64       101.15 o                         
   4   4   4        566.42        519.69        34.44 o                         
   5   4   4       4771.04       4792.27        54.30 o                         
   6   4   4       6009.29       5898.71        62.80 o                         
   7   4   4       1375.19       1428.99        33.29 o                         
   8   4   4       3504.83       3737.77        51.37 o                         
   9   4   4        488.31        423.63        17.76 o                         
  10   4   4        213.94        366.61        32.88 o                         
  11   4   4       1088.15       1274.39        30.40 o                         
  12   4   4        491.75        656.72        34.36 o                         
  13   4   4        471.78        444.59        21.44 o                         
  14   4   4        216.99        165.61        14.49 o                         
 -16   5   4         79.50         62.96        11.55 o                         
 -15   5   4         35.28         24.86        13.42 o                         
 -14   5   4        254.52        257.26        34.61 o                         
 -13   5   4        169.60        210.01        15.94 o                         
 -12   5   4          0.18          8.64         9.46 o                         
 -11   5   4       1513.17       1352.35        54.95 o                         
 -10   5   4         48.17         60.00         8.92 o                         
  -9   5   4       1889.29       1795.05        36.29 o                         
  -8   5   4        218.05        183.14        11.90 o                         
  -7   5   4       1189.86       1390.88        30.04 o                         
  -6   5   4       1956.88       2075.91        58.22 o                         
  -5   5   4       7266.26       7067.52        93.47 o                         
  -4   5   4       3472.15       3305.88        58.76 o                         
  -3   5   4         14.18        102.76        19.52 o                         
  -2   5   4       3571.65       3719.14       114.84 o                         
  -1   5   4        688.05        583.55        43.34 o                         
   0   5   4       3957.02       4185.12        71.11 o                         
   1   5   4       6984.28       6681.14       112.45 o                         
   2   5   4       2048.21       2168.53        55.18 o                         
   3   5   4        141.45         82.59        13.80 o                         
   4   5   4       3040.25       2980.55        80.39 o                         
   5   5   4       3285.17       3380.05        48.39 o                         
   6   5   4       1090.99       1054.79        26.75 o                         
   7   5   4       5432.42       5668.96        65.03 o                         
   8   5   4       1419.39       1561.49        31.89 o                         
   9   5   4          3.30          9.61        11.55 o                         
  10   5   4       1521.19       1723.24        52.49 o                         
  11   5   4        572.42        799.58        56.08 o                         
  12   5   4        347.40        430.20        20.59 o                         
  13   5   4         26.74         58.52        17.72 o                         
  14   5   4        332.45        235.85        27.89 o                         
 -16   6   4         19.12         29.52         9.29 o                         
 -15   6   4       1962.64       1785.18        74.33 o                         
 -14   6   4        146.51        156.46        13.19 o                         
 -13   6   4          6.06          1.04         9.92 o                         
 -12   6   4         51.58         46.44        15.90 o                         
 -11   6   4         41.52         49.34         9.17 o                         
 -10   6   4         60.15         65.27         9.37 o                         
  -9   6   4         44.95         18.66         8.06 o                         
  -8   6   4        308.55        294.46        14.86 o                         
  -7   6   4        734.58        793.26        20.80 o                         
  -6   6   4        367.31        257.99        20.01 o                         
  -5   6   4        213.28        277.08        18.91 o                         
  -4   6   4       8160.15       8020.15        85.52 o                         
  -3   6   4       5285.30       5775.65        87.11 o                         
  -2   6   4       3390.97       3863.01       117.29 o                         
  -1   6   4        151.77        167.30        19.10 o                         
   0   6   4        750.83        648.16        28.50 o                         
   1   6   4        583.35        561.01        27.34 o                         
   2   6   4        243.53        158.55        16.30 o                         
   3   6   4       1610.48       1590.81        50.40 o                         
   4   6   4        487.72        490.24        33.58 o                         
   5   6   4          8.06         -7.16         7.48 o                         
   6   6   4        300.05        264.67        14.18 o                         
   7   6   4        107.86         94.06        10.10 o                         
   8   6   4          0.93          5.54         9.93 o                         
   9   6   4       1295.73       1385.55        38.04 o                         
  10   6   4        931.63        797.93        38.71 o                         
  11   6   4       2099.63       2406.21        44.56 o                         
  12   6   4        253.00        253.51        27.53 o                         
  13   6   4         26.47         20.00         7.40 o                         
 -16   7   4          2.43         13.71        13.36 o                         
 -15   7   4        688.55        631.24        45.95 o                         
 -14   7   4          1.41         -7.10         7.10 o                         
 -13   7   4        562.20        636.40        26.97 o                         
 -12   7   4        398.30        404.41        21.08 o                         
 -11   7   4        208.55        219.73        14.08 o                         
 -10   7   4         91.57         76.76        10.47 o                         
  -9   7   4       5349.46       5078.74        59.83 o                         
  -8   7   4       1089.15       1172.32        28.81 o                         
  -7   7   4      16882.47      16271.76       170.08 o                         
  -6   7   4       1736.55       1655.63        48.79 o                         
  -5   7   4      15499.83      14851.67       139.46 o                         
  -4   7   4          0.59         26.66         6.80 o                         
  -3   7   4       8572.34       7757.88       102.19 o                         
  -2   7   4       5650.72       5547.50       141.56 o                         
  -1   7   4       1685.58       1322.05        46.50 o                         
   0   7   4       2540.88       2366.71        53.40 o                         
   1   7   4       1754.20       1530.99        44.33 o                         
   2   7   4       4299.84       4189.17        77.46 o                         
   3   7   4       4727.41       4557.89        93.95 o                         
   4   7   4       2105.17       1956.92        44.75 o                         
   5   7   4        111.91         71.57         8.78 o                         
   6   7   4        833.51        899.57        24.94 o                         
   7   7   4       2799.23       2959.76        46.71 o                         
   8   7   4       1928.12       1997.61        39.97 o                         
   9   7   4       1704.35       1792.75        55.59 o                         
  10   7   4       1007.70       1110.87        43.84 o                         
  11   7   4        738.26        850.40        36.58 o                         
  12   7   4        136.67        152.05        12.95 o                         
  13   7   4        239.04        216.49        14.75 o                         
 -16   8   4         15.98          4.94         9.95 o                         
 -15   8   4        245.18        210.37        24.58 o                         
 -14   8   4          8.11          7.68        12.13 o                         
 -13   8   4        459.47        462.80        25.04 o                         
 -12   8   4        112.06         86.18        12.49 o                         
 -11   8   4          0.67         -5.66        11.03 o                         
 -10   8   4        769.42        779.22        24.31 o                         
  -9   8   4          0.75         -7.35         8.42 o                         
  -8   8   4        373.80        355.25        16.48 o                         
  -7   8   4         45.02         39.51         8.04 o                         
  -6   8   4         18.77         36.88         7.10 o                         
  -5   8   4       4120.16       4352.69        79.41 o                         
  -4   8   4        337.61        357.24        21.62 o                         
  -3   8   4       1085.05       1133.30        36.11 o                         
  -2   8   4       1947.78       1905.05        49.58 o                         
  -1   8   4        594.63        544.25        24.21 o                         
   0   8   4        929.86       1011.15        35.16 o                         
   1   8   4       1440.73       1570.53        45.03 o                         
   2   8   4        962.86       1004.81        37.77 o                         
   3   8   4         84.01         87.73        15.49 o                         
   4   8   4         99.36        121.08        14.43 o                         
   5   8   4       1062.18        979.27        29.60 o                         
   6   8   4        182.19        148.91        11.87 o                         
   7   8   4       2622.18       2644.61        42.66 o                         
   8   8   4         27.38         32.02         9.28 o                         
   9   8   4       3351.45       3357.49       104.49 o                         
  10   8   4       2316.87       2247.22        53.32 o                         
  11   8   4          0.25          5.06         8.68 o                         
  12   8   4        288.47        303.69        15.26 o                         
  13   8   4         18.24         16.45        14.14 o                         
 -15   9   4       1226.40       1114.98        52.42 o                         
 -14   9   4         94.37         74.38        10.06 o                         
 -13   9   4        697.70        781.00        38.02 o                         
 -12   9   4        958.10        913.63        33.10 o                         
 -11   9   4       7080.54       7698.33       148.42 o                         
 -10   9   4        307.28        256.72        17.06 o                         
  -9   9   4       2638.93       2571.58        40.53 o                         
  -8   9   4       3799.08       3996.40        52.79 o                         
  -7   9   4       7148.78       6981.27        70.87 o                         
  -6   9   4         35.93         39.75         7.46 o                         
  -5   9   4       4958.97       4789.40       100.25 o                         
  -4   9   4       1060.19        992.22        35.00 o                         
  -3   9   4        675.79        522.16        38.62 o                         
  -2   9   4       1084.43        914.21        34.51 o                         
  -1   9   4       3602.31       3137.45        67.13 o                         
   0   9   4        709.41        567.72        26.86 o                         
   1   9   4       2785.91       2433.33        55.78 o                         
   2   9   4        934.92        791.96        33.60 o                         
   3   9   4       4059.18       3972.60        77.57 o                         
   4   9   4       5640.98       5235.09        84.39 o                         
   5   9   4        194.83        155.07        12.79 o                         
   6   9   4       3341.00       3235.25        51.86 o                         
   7   9   4        506.73        506.51        22.03 o                         
   8   9   4        112.03         83.33        11.95 o                         
   9   9   4        841.44        795.26        30.89 o                         
  10   9   4       1672.40       1890.85        38.42 o                         
  11   9   4        590.32        525.83        23.21 o                         
  12   9   4        116.13        108.80        10.23 o                         
  13   9   4        393.29        317.53        32.79 o                         
 -15  10   4         87.28         49.39         7.98 o                         
 -14  10   4         18.12         29.34         8.23 o                         
 -13  10   4          8.59         13.31        10.26 o                         
 -12  10   4        230.43        212.87        17.04 o                         
 -11  10   4        548.78        519.69        23.16 o                         
 -10  10   4       1653.33       1693.01        47.26 o                         
  -9  10   4       1234.94       1320.70        31.88 o                         
  -8  10   4       1010.22        986.94        28.07 o                         
  -7  10   4       1001.30        872.32        28.01 o                         
  -6  10   4       2835.66       2852.72        44.76 o                         
  -5  10   4       3149.21       3366.35        50.21 o                         
  -4  10   4        576.44        593.85        27.49 o                         
  -3  10   4         21.43         15.26        12.97 o                         
  -2  10   4         72.88         82.03        17.35 o                         
  -1  10   4       4533.56       4881.18       129.51 o                         
   0  10   4          2.06         17.77        14.82 o                         
   1  10   4         12.34         25.41         9.92 o                         
   2  10   4       2041.34       2173.86        60.59 o                         
   3  10   4         10.23         24.67        10.33 o                         
   4  10   4        696.32        705.58        25.15 o                         
   5  10   4        264.92        284.32        15.19 o                         
   6  10   4        137.70        143.57        12.96 o                         
   7  10   4        133.78        147.24        12.60 o                         
   8  10   4        124.52         75.10        12.99 o                         
   9  10   4        229.11        241.40        15.44 o                         
  10  10   4        717.99        682.51        25.67 o                         
  11  10   4          1.67          9.25         8.56 o                         
  12  10   4          0.23         -7.39         7.39 o                         
  13  10   4         25.04         21.34        11.89 o                         
 -15  11   4        367.80        332.10        16.34 o                         
 -14  11   4         70.98         82.99        13.83 o                         
 -13  11   4       3558.40       3874.41        71.01 o                         
 -12  11   4         18.16         31.88        10.20 o                         
 -11  11   4       1387.62       1479.62        39.11 o                         
 -10  11   4        354.57        313.93        17.71 o                         
  -9  11   4        580.60        575.95        21.37 o                         
  -8  11   4        106.60         89.50         9.73 o                         
  -7  11   4       7880.34       7756.77       122.30 o                         
  -6  11   4         95.63         86.21         9.64 o                         
  -5  11   4       5974.53       5631.39        72.10 o                         
  -4  11   4        784.39        745.73        28.66 o                         
  -3  11   4       1182.02        906.12        51.40 o                         
  -2  11   4        247.86        224.17        27.03 o                         
  -1  11   4       1303.95       1164.93        56.36 o                         
   0  11   4        511.23        440.56        40.42 o                         
   1  11   4        758.75        531.88        42.92 o                         
   2  11   4         25.46         17.17        12.76 o                         
   3  11   4       2217.31       2121.15        45.79 o                         
   4  11   4        306.40        300.72        16.41 o                         
   5  11   4       4043.58       3895.79        60.42 o                         
   6  11   4       2580.49       2573.44        48.45 o                         
   7  11   4       1123.70       1123.72        32.95 o                         
   8  11   4       3355.84       3223.58       112.17 o                         
   9  11   4       1286.40       1131.53        35.59 o                         
  10  11   4        221.66        255.87        19.28 o                         
  11  11   4        189.98        169.44        15.16 o                         
  12  11   4        617.68        537.09        27.52 o                         
  13  11   4        616.77        433.06        25.17 o                         
 -15  12   4        866.12        712.29        26.88 o                         
 -14  12   4         49.75         48.17        13.31 o                         
 -13  12   4         55.39         45.40        35.12 o                         
 -12  12   4       1154.73       1167.49        47.00 o                         
 -11  12   4          9.30         14.57         9.10 o                         
 -10  12   4        119.02        118.06        12.76 o                         
  -9  12   4         20.64          4.61         9.41 o                         
  -8  12   4       1586.70       1614.87        41.66 o                         
  -7  12   4        253.21        255.82        17.24 o                         
  -6  12   4        174.74        209.52        15.35 o                         
  -5  12   4         81.37         88.41        10.71 o                         
  -4  12   4         16.42         32.24         6.90 o                         
  -3  12   4       1218.25       1345.06        46.65 o                         
  -2  12   4       1123.97        988.60        33.23 o                         
  -1  12   4        148.57        146.65        19.09 o                         
   0  12   4        849.91       1094.29        39.85 o                         
   1  12   4        397.49        428.21        29.45 o                         
   2  12   4       1023.90        952.02        41.48 o                         
   3  12   4          0.67         14.54         9.92 o                         
   4  12   4        412.57        467.02        30.73 o                         
   5  12   4        277.47        265.41        17.68 o                         
   6  12   4       3542.75       3548.47        80.82 o                         
   7  12   4        122.59        132.92        15.13 o                         
   8  12   4         42.07         45.08        12.06 o                         
   9  12   4         75.48         65.63        11.63 o                         
  10  12   4        373.43        380.29        23.88 o                         
  11  12   4       1920.01       1903.76        54.56 o                         
  12  12   4         30.01         15.50         9.34 o                         
  13  12   4        277.03        187.15        20.66 o                         
 -15  13   4         19.77         26.16        15.56 o                         
 -14  13   4         22.88         13.38         8.26 o                         
 -13  13   4        843.16        897.51        50.07 o                         
 -12  13   4        473.19        520.88        30.43 o                         
 -11  13   4        212.16        259.61        25.37 o                         
 -10  13   4        290.27        294.84        22.27 o                         
  -9  13   4       1075.58       1073.26        40.70 o                         
  -8  13   4        476.23        501.02        28.75 o                         
  -7  13   4          4.37         10.53        11.28 o                         
  -6  13   4        146.11        130.83        15.64 o                         
  -5  13   4       2102.66       2094.36        51.86 o                         
  -4  13   4       2040.96       2094.08        44.26 o                         
  -3  13   4       2603.28       2197.70        50.50 o                         
  -2  13   4        170.83        233.69        22.52 o                         
  -1  13   4       9222.05       9481.24       134.61 o                         
   0  13   4        315.70        306.44        24.49 o                         
   1  13   4       7561.37       7296.95       106.74 o                         
   2  13   4        717.16        699.45        28.68 o                         
   3  13   4       1079.00       1067.30        54.83 o                         
   4  13   4        774.99        699.21        49.09 o                         
   5  13   4       3608.31       3609.20       154.74 o                         
   6  13   4       1360.79       1492.39        59.64 o                         
   7  13   4        916.04        897.08        41.10 o                         
   8  13   4        599.89        576.56        33.69 o                         
   9  13   4        841.52        797.72        41.87 o                         
  10  13   4         38.15         25.97         8.68 o                         
  11  13   4         42.12         42.97         9.07 o                         
  12  13   4        335.82        286.84        19.79 o                         
 -14  14   4         32.26         28.40        12.34 o                         
 -13  14   4        108.80        113.05        18.08 o                         
 -12  14   4       2032.91       2153.04        58.91 o                         
 -11  14   4        217.82        225.14        22.22 o                         
 -10  14   4        227.51        257.51        21.10 o                         
  -9  14   4        744.19        815.01        36.79 o                         
  -8  14   4        585.70        563.11        30.32 o                         
  -7  14   4        290.19        339.50        26.56 o                         
  -6  14   4       1273.52       1240.85        37.70 o                         
  -5  14   4        108.79        113.65        13.46 o                         
  -4  14   4       2163.51       2072.49        43.32 o                         
  -3  14   4       3388.43       3239.50        58.76 o                         
  -2  14   4       4776.05       4557.46        82.35 o                         
  -1  14   4       2343.73       2152.26        56.39 o                         
   0  14   4        859.62        741.50        32.66 o                         
   1  14   4       5005.02       4829.22        84.40 o                         
   2  14   4       1173.73       1062.82        35.46 o                         
   3  14   4        423.08        313.62        25.65 o                         
   4  14   4         29.21        -19.35        22.14 o                         
   5  14   4       5744.53       5758.41       225.33 o                         
   6  14   4          4.76         26.56        13.56 o                         
   7  14   4        594.26        667.69        46.34 o                         
   8  14   4       1575.35       1452.87        57.65 o                         
   9  14   4       1227.45       1308.08        84.47 o                         
  10  14   4          6.68          5.99         9.04 o                         
  11  14   4        221.71        210.46        14.68 o                         
  12  14   4         15.11          7.36         6.84 o                         
 -14  15   4          1.73         11.15         7.12 o                         
 -13  15   4        183.35        149.22        16.98 o                         
 -12  15   4       1367.71       1362.61        52.75 o                         
 -11  15   4         70.31         96.49        16.36 o                         
 -10  15   4        433.29        448.80        24.24 o                         
  -9  15   4        440.77        429.75        24.93 o                         
  -8  15   4         27.55         19.87         9.92 o                         
  -7  15   4        482.60        557.12        29.51 o                         
  -6  15   4       2884.03       3037.43        55.87 o                         
  -5  15   4       4841.62       4935.98        75.56 o                         
  -4  15   4         71.87         56.74         9.42 o                         
  -3  15   4          0.46          8.14         8.76 o                         
  -2  15   4         79.50         46.31         9.26 o                         
  -1  15   4         56.98         77.20        12.58 o                         
   0  15   4        610.78        564.08        34.72 o                         
   1  15   4       3228.37       3283.43        70.62 o                         
   2  15   4        854.89        878.10        32.95 o                         
   3  15   4        778.33        822.92        37.86 o                         
   4  15   4        379.17        420.31        33.72 o                         
   5  15   4         60.66         44.92        24.54 o                         
   6  15   4          6.57         10.15        15.61 o                         
   7  15   4        276.09        252.32        30.77 o                         
   8  15   4         27.62         62.01        20.42 o                         
   9  15   4        140.54        123.01        19.39 o                         
  10  15   4         95.50        108.15        14.03 o                         
  11  15   4        108.97        101.94        11.89 o                         
  12  15   4        127.66        111.47        13.21 o                         
 -14  16   4        863.31        679.78        21.28 o                         
 -13  16   4         74.76         77.79        12.10 o                         
 -12  16   4       2518.24       2716.01       101.53 o                         
 -11  16   4          8.06         22.56        13.74 o                         
 -10  16   4       1690.34       1830.61        49.28 o                         
  -9  16   4         19.28         19.73         9.81 o                         
  -8  16   4       4781.02       5310.45        83.78 o                         
  -7  16   4        835.40        867.26        33.73 o                         
  -6  16   4         27.01         20.71         9.17 o                         
  -5  16   4       2144.11       2185.17        50.99 o                         
  -4  16   4       2902.49       2940.30        57.23 o                         
  -3  16   4        570.71        486.28        22.56 o                         
  -2  16   4       6139.60       5994.29        76.34 o                         
  -1  16   4        551.49        465.54        28.29 o                         
   0  16   4       4782.12       4799.96       104.73 o                         
   1  16   4        861.20        832.81        44.04 o                         
   2  16   4        205.38        152.48        16.62 o                         
   3  16   4       1826.40       1798.40        56.59 o                         
   4  16   4         34.92         44.48        16.04 o                         
   5  16   4       2142.66       2256.18        76.68 o                         
   6  16   4         21.63         47.27        16.15 o                         
   7  16   4        938.55       1010.85       104.81 o                         
   8  16   4       1294.15       1328.40        51.05 o                         
   9  16   4        512.50        465.55        32.56 o                         
  10  16   4        708.63        677.58        28.88 o                         
  11  16   4        149.96         98.77        11.28 o                         
  12  16   4       1203.19        883.06        40.91 o                         
 -14  17   4         41.25         21.21        10.55 o                         
 -13  17   4          0.20          6.76         7.35 o                         
 -12  17   4         45.19         45.81        12.34 o                         
 -11  17   4        467.12        458.87        32.28 o                         
 -10  17   4         14.74          2.48         9.86 o                         
  -9  17   4        194.51        214.02        18.86 o                         
  -8  17   4        212.07        248.19        17.43 o                         
  -7  17   4        251.92        288.34        20.49 o                         
  -6  17   4       3224.52       3562.44        61.62 o                         
  -5  17   4       1908.60       1928.70        48.52 o                         
  -4  17   4       2102.56       2209.05        50.17 o                         
  -3  17   4        484.79        427.43        20.34 o                         
  -2  17   4         28.20         31.84         8.40 o                         
  -1  17   4         14.73         28.15        11.79 o                         
   0  17   4        404.01        444.36        33.34 o                         
   1  17   4        414.37        412.27        34.16 o                         
   2  17   4         55.77         58.13        13.30 o                         
   3  17   4         20.71         15.92        11.93 o                         
   4  17   4         46.25         67.02        23.74 o                         
   5  17   4         12.43         13.53        15.13 o                         
   6  17   4         10.14          3.70        15.02 o                         
   7  17   4         44.62         48.23        16.60 o                         
   8  17   4         88.01        106.53        16.12 o                         
   9  17   4        492.54        495.71        32.11 o                         
  10  17   4         93.03         99.70        11.90 o                         
  11  17   4         17.39         17.61         7.55 o                         
 -13  18   4        116.26        110.72        11.52 o                         
 -12  18   4       1425.92       1558.72        48.33 o                         
 -11  18   4          7.41          5.90        10.40 o                         
 -10  18   4       1394.90       1469.81        50.34 o                         
  -9  18   4        701.67        777.22        39.72 o                         
  -8  18   4        321.76        324.21        19.43 o                         
  -7  18   4        908.69        876.85        32.93 o                         
  -6  18   4          3.02          6.75         8.68 o                         
  -5  18   4       2359.34       2450.06        50.60 o                         
  -4  18   4       5460.23       5539.36        80.55 o                         
  -3  18   4        322.96        332.60        20.56 o                         
  -2  18   4        276.16        254.24        18.24 o                         
  -1  18   4         26.54         34.85        10.91 o                         
   0  18   4       4764.84       4782.28        93.40 o                         
   1  18   4         44.29         47.73        15.17 o                         
   2  18   4        682.64        697.05        35.88 o                         
   3  18   4        123.49        111.56        17.41 o                         
   4  18   4       1172.19       1264.67        57.30 o                         
   5  18   4        617.66        656.68        42.32 o                         
   6  18   4       1830.30       2101.75        75.52 o                         
   7  18   4        274.60        323.57        31.35 o                         
   8  18   4       2183.57       2322.63        71.43 o                         
   9  18   4        381.08        362.46        31.51 o                         
  10  18   4        328.29        279.39        19.10 o                         
  11  18   4        214.76        136.01        20.71 o                         
 -13  19   4        205.75        173.56        16.24 o                         
 -12  19   4        244.10        224.78        17.75 o                         
 -11  19   4         19.08         39.39        12.34 o                         
 -10  19   4        123.46        128.35        16.59 o                         
  -9  19   4         64.72         55.28        11.03 o                         
  -8  19   4        270.02        242.71        18.36 o                         
  -7  19   4         29.62         27.53        10.16 o                         
  -6  19   4        333.55        322.10        21.07 o                         
  -5  19   4          0.37          0.84         9.33 o                         
  -4  19   4        624.92        625.72        30.43 o                         
  -3  19   4        852.82        932.50        36.16 o                         
  -2  19   4        738.72        677.85        31.67 o                         
  -1  19   4        525.13        488.44        27.96 o                         
   0  19   4        408.85        437.84        27.47 o                         
   1  19   4       1626.68       1725.91        65.71 o                         
   2  19   4         32.63         36.70        13.03 o                         
   3  19   4         34.32         19.46        15.94 o                         
   4  19   4        214.73        211.28        25.52 o                         
   5  19   4        756.10        827.92        48.08 o                         
   6  19   4        285.64        273.65        28.81 o                         
   7  19   4         21.98         38.90        14.85 o                         
   8  19   4        117.08        111.99        17.78 o                         
   9  19   4        307.46        277.69        31.70 o                         
  10  19   4        217.30        182.20        14.92 o                         
 -12  20   4         90.94         83.99         9.45 o                         
 -11  20   4         17.01          8.12         9.32 o                         
 -10  20   4       1165.57       1240.83        48.83 o                         
  -9  20   4          4.04         -0.86        10.28 o                         
  -8  20   4       1669.59       1757.31        57.31 o                         
  -7  20   4        734.29        835.76        31.52 o                         
  -6  20   4         63.80         67.40        14.34 o                         
  -5  20   4        113.05        136.72        14.82 o                         
  -4  20   4       1083.39       1064.39        43.01 o                         
  -3  20   4          7.84          4.68         9.59 o                         
  -2  20   4       1913.02       1818.18        49.91 o                         
  -1  20   4         32.58         41.54        10.58 o                         
   0  20   4       3974.50       4087.65        90.95 o                         
   1  20   4        399.36        423.50        28.94 o                         
   2  20   4        573.02        581.09        33.00 o                         
   3  20   4        760.46        755.89        44.62 o                         
   4  20   4        798.44        827.35        46.03 o                         
   5  20   4         19.17         30.75        15.62 o                         
   6  20   4        507.56        540.89        37.11 o                         
   7  20   4        261.59        316.19        27.58 o                         
   8  20   4          0.89         14.97        15.06 o                         
   9  20   4        277.80        262.59        41.46 o                         
  10  20   4        134.81         96.79        10.19 o                         
 -12  21   4        265.20        256.66        19.76 o                         
 -11  21   4         50.28         50.18         8.14 o                         
 -10  21   4          1.64         -3.62         9.42 o                         
  -9  21   4        259.55        316.41        22.90 o                         
  -8  21   4          0.28         -9.88         9.88 o                         
  -7  21   4        100.30         60.85        12.74 o                         
  -6  21   4          1.05          5.94         7.92 o                         
  -5  21   4        335.45        362.37        23.51 o                         
  -4  21   4        713.84        805.37        36.84 o                         
  -3  21   4        229.97        264.81        22.14 o                         
  -2  21   4        805.47        893.34        38.21 o                         
  -1  21   4        515.20        541.19        32.80 o                         
   0  21   4        288.95        311.44        26.27 o                         
   1  21   4         22.42         35.01        13.19 o                         
   2  21   4        124.99        118.44        16.20 o                         
   3  21   4          1.61        -10.06        14.82 o                         
   4  21   4        144.84        178.85        24.14 o                         
   5  21   4         27.20         42.34        16.11 o                         
   6  21   4        745.39        839.08        58.57 o                         
   7  21   4         18.85         15.25        26.35 o                         
   8  21   4        224.65        239.99        24.79 o                         
   9  21   4         25.76         27.62         7.96 o                         
  10  21   4         16.42          9.49         8.50 o                         
 -11  22   4         12.07          3.17         8.48 o                         
 -10  22   4        196.04        179.18        17.01 o                         
  -9  22   4          0.64         16.00        19.00 o                         
  -8  22   4       1646.79       1590.52        96.27 o                         
  -7  22   4         23.23         24.65         8.55 o                         
  -6  22   4        199.99        230.23        22.06 o                         
  -5  22   4         36.06         48.35        11.34 o                         
  -4  22   4        265.47        252.87        18.89 o                         
  -3  22   4        702.56        684.76        37.01 o                         
  -2  22   4        340.75        400.95        26.18 o                         
  -1  22   4        145.70        147.19        19.49 o                         
   0  22   4       1968.27       2043.54        61.74 o                         
   1  22   4       1924.76       1958.63        60.58 o                         
   2  22   4        395.83        490.12        31.33 o                         
   3  22   4        144.57        112.55        20.50 o                         
   4  22   4        873.40        977.03        51.02 o                         
   5  22   4        133.11        146.97        20.12 o                         
   6  22   4         69.34         61.79        16.42 o                         
   7  22   4        238.04        247.28        26.24 o                         
   8  22   4         11.43         -3.93        20.60 o                         
   9  22   4        604.80        450.74        34.89 o                         
 -11  23   4        567.98        474.96        25.58 o                         
 -10  23   4        232.83        203.32        31.42 o                         
  -9  23   4        180.65        169.96        15.17 o                         
  -8  23   4         25.94         25.55         8.64 o                         
  -7  23   4         67.31         74.71        12.81 o                         
  -6  23   4        213.90        208.79        18.43 o                         
  -5  23   4       1005.51       1059.68        34.55 o                         
  -4  23   4        360.25        328.91        23.41 o                         
  -3  23   4          4.48         15.98        15.19 o                         
  -2  23   4        525.59        538.37        28.74 o                         
  -1  23   4        476.59        508.87        28.87 o                         
   0  23   4       1739.86       1681.41        56.61 o                         
   1  23   4          0.98         -2.09        11.28 o                         
   2  23   4         96.63         74.07        15.36 o                         
   3  23   4        719.25        753.81        36.98 o                         
   4  23   4         73.63         87.84        16.44 o                         
   5  23   4          0.75         15.11        22.08 o                         
   6  23   4        373.04        514.11        37.60 o                         
   7  23   4         22.35         22.22         8.79 o                         
   8  23   4        125.99        102.60         9.67 o                         
 -10  24   4          2.29         -2.12        11.34 o                         
  -9  24   4          0.95          8.78        11.29 o                         
  -8  24   4        265.72        277.95        16.33 o                         
  -7  24   4          0.87         -9.03         9.03 o                         
  -6  24   4        304.50        369.16        22.36 o                         
  -5  24   4        755.25        714.40        35.25 o                         
  -4  24   4        123.56        126.22        17.20 o                         
  -3  24   4        569.28        620.23        35.39 o                         
  -2  24   4        179.83        191.83        19.56 o                         
  -1  24   4        101.46        144.37        16.93 o                         
   0  24   4        375.95        383.84        29.60 o                         
   1  24   4        269.18        296.53        23.16 o                         
   2  24   4        941.41       1065.55        42.68 o                         
   3  24   4         48.23         48.52        13.97 o                         
   4  24   4          2.25          5.25        10.88 o                         
   5  24   4         17.79          7.83         9.79 o                         
   6  24   4         65.82         42.01         9.46 o                         
   7  24   4        332.49        314.71        19.63 o                         
   8  24   4          5.68          9.96         7.09 o                         
 -10  25   4          0.85         21.65        10.51 o                         
  -9  25   4        775.41        745.10        52.45 o                         
  -8  25   4         62.28         83.28        15.54 o                         
  -7  25   4       1715.03       1805.24        79.94 o                         
  -6  25   4        110.51         96.75        15.20 o                         
  -5  25   4        576.04        550.14        33.16 o                         
  -4  25   4         25.30         28.70        11.50 o                         
  -3  25   4        522.75        563.96        31.28 o                         
  -2  25   4        169.16        163.97        22.21 o                         
  -1  25   4       1857.86       1983.82        68.66 o                         
   0  25   4        118.71        135.60        16.25 o                         
   1  25   4        604.34        711.96        38.13 o                         
   2  25   4          7.70         13.64        10.91 o                         
   3  25   4        825.85        928.58        42.11 o                         
   4  25   4        210.77        225.88        20.97 o                         
   5  25   4       1956.01       2060.65        55.70 o                         
   6  25   4         41.58         63.46        10.58 o                         
   7  25   4          6.32          8.02         5.57 o                         
  -9  26   4         32.23         18.55        11.67 o                         
  -8  26   4        160.69        150.81        17.80 o                         
  -7  26   4         61.45         52.35         9.02 o                         
  -6  26   4         14.00         13.80        11.45 o                         
  -5  26   4        965.52        993.99        52.60 o                         
  -4  26   4        190.52        196.11        19.37 o                         
  -3  26   4        343.52        377.31        28.30 o                         
  -2  26   4        125.24        137.61        18.66 o                         
  -1  26   4          7.27         34.52        15.34 o                         
   0  26   4         50.11         66.03        12.16 o                         
   1  26   4        358.59        346.26        22.31 o                         
   2  26   4        646.55        700.07        35.01 o                         
   3  26   4        221.47        235.89        25.11 o                         
   4  26   4        472.54        492.88        27.33 o                         
   5  26   4          0.31          5.78         6.58 o                         
   6  26   4         13.74         16.75         6.50 o                         
  -8  27   4         82.52         80.32        15.66 o                         
  -7  27   4       1333.57       1212.23        56.66 o                         
  -6  27   4        236.60        216.08        19.47 o                         
  -5  27   4        211.60        209.31        29.36 o                         
  -4  27   4        306.71        295.73        21.94 o                         
  -3  27   4        719.60        759.61        35.21 o                         
  -2  27   4        132.28        155.51        18.02 o                         
  -1  27   4         75.64         86.96        15.61 o                         
   0  27   4        814.66        821.11        45.74 o                         
   1  27   4       1751.01       1820.17        45.36 o                         
   2  27   4          3.71          5.13         7.73 o                         
   3  27   4        334.15        348.14        21.20 o                         
   4  27   4        241.55        224.40        16.51 o                         
   5  27   4        868.77        753.67        25.85 o                         
  -7  28   4        119.28         84.41        20.82 o                         
  -6  28   4          8.67         26.56         9.77 o                         
  -5  28   4          3.84         17.58         9.32 o                         
  -4  28   4          3.99         -9.24        13.94 o                         
  -3  28   4        108.29        127.43        25.69 o                         
  -2  28   4        152.10        153.41        15.99 o                         
  -1  28   4        671.29        638.97        30.24 o                         
   0  28   4        455.80        473.13        26.27 o                         
   1  28   4          5.57          6.43         9.47 o                         
   2  28   4        162.11        167.77        18.76 o                         
   3  28   4        746.99        621.20        28.51 o                         
   4  28   4        489.68        397.48        59.48 o                         
  -5  29   4        181.87        135.04        15.09 o                         
  -4  29   4          7.49         -5.63        12.85 o                         
  -3  29   4        697.05        718.06        58.66 o                         
  -2  29   4          1.59          1.21        10.57 o                         
  -1  29   4        405.26        419.15        28.16 o                         
   0  29   4          3.29         11.66        18.91 o                         
   1  29   4        573.82        563.05        31.80 o                         
   2  29   4        109.83        101.36        14.09 o                         
   3  29   4          0.66          3.08        16.56 o                         
  -3  30   4          9.89          9.31        10.95 o                         
  -2  30   4        459.67        368.51        47.31 o                         
  -1  30   4         79.22         92.38        19.79 o                         
   0  30   4          1.91         25.93        26.99 o                         
   1  30   4         53.42         27.76         7.78 o                         
 -16   1   5        206.62        254.56        28.75 o                         
 -15   1   5        116.00        110.83        11.39 o                         
 -14   1   5         18.67        125.59        17.22 o                         
 -13   1   5         12.62         50.73        11.60 o                         
 -12   1   5       2168.58       2360.91        90.91 o                         
 -11   1   5       2819.95       2505.19        97.77 o                         
 -10   1   5       1780.68       1770.08        34.41 o                         
  -9   1   5        489.59        422.53        17.56 o                         
  -8   1   5         24.42          9.91         6.91 o                         
  -7   1   5      10306.58      10896.13        93.92 o                         
  -6   1   5       9661.67       9514.04       158.57 o                         
  -5   1   5       1263.63       1571.00        46.61 o                         
  -4   1   5       2574.94       2320.09        54.10 o                         
  -3   1   5       3393.94       3419.83        73.21 o                         
  -2   1   5       2142.83       1979.38        89.26 o                         
  -1   1   5       2716.08       2595.36        61.96 o                         
   0   1   5       1112.21        957.19        38.65 o                         
   1   1   5       2045.79       2112.58        58.93 o                         
   2   1   5        530.07        355.76        26.26 o                         
   3   1   5        328.57        321.06        25.89 o                         
   4   1   5       1187.49       1070.11        21.87 o                         
   5   1   5        348.54        420.67        14.64 o                         
   6   1   5       3133.76       3415.87        39.56 o                         
   7   1   5       2567.12       2738.68        37.40 o                         
   8   1   5       2201.10       2514.13        95.16 o                         
   9   1   5       1550.97       1747.70        43.73 o                         
  10   1   5        987.75       1061.58        31.49 o                         
  11   1   5        490.99        515.53        22.71 o                         
  12   1   5        210.65        232.47        21.91 o                         
  13   1   5        680.83        678.01        27.45 o                         
 -16   2   5        778.80        735.58        43.92 o                         
 -15   2   5        185.79        241.61        33.19 o                         
 -14   2   5       1760.99       2003.64        79.67 o                         
 -13   2   5        231.00        245.51        17.19 o                         
 -12   2   5          0.53        139.90        40.91 o                         
 -11   2   5        932.49       1037.01        45.51 o                         
 -10   2   5        131.44        168.57        12.57 o                         
  -9   2   5         40.02         54.15         7.92 o                         
  -8   2   5        316.64        360.19        15.05 o                         
  -7   2   5        712.38        701.55        23.98 o                         
  -6   2   5        533.19        500.08        28.94 o                         
  -5   2   5         58.40         25.03        10.60 o                         
  -4   2   5        843.31        842.89        37.28 o                         
  -3   2   5        367.70        328.94        24.22 o                         
  -2   2   5       4679.45       4922.08       140.91 o                         
  -1   2   5       5496.16       6215.82       127.81 o                         
   0   2   5      13787.11      14350.36       217.21 o                         
   1   2   5       2551.12       2713.44        66.54 o                         
   2   2   5        174.13        109.64        17.87 o                         
   3   2   5        825.60       1169.38        48.06 o                         
   4   2   5       5001.78       5074.61        50.58 o                         
   5   2   5       3745.91       4046.84        43.92 o                         
   6   2   5       3058.54       3362.87        52.67 o                         
   7   2   5        227.01        304.74        18.49 o                         
   8   2   5       2691.97       3045.09       110.35 o                         
   9   2   5        256.18        598.03        52.83 o                         
  10   2   5         30.05        151.20        21.28 o                         
  11   2   5          7.15        284.50        67.44 o                         
  12   2   5        533.09        587.57        32.01 o                         
  13   2   5        208.61        203.95        24.61 o                         
 -16   3   5        495.26        468.55        33.74 o                         
 -15   3   5       1258.63       1213.18        58.86 o                         
 -14   3   5       1263.38       1572.76        43.11 o                         
 -13   3   5        138.84        156.24        15.99 o                         
 -12   3   5       2697.82       2849.78       138.00 o                         
 -11   3   5        900.96       1034.74        29.86 o                         
 -10   3   5        125.42        113.88        11.01 o                         
  -9   3   5          5.16          4.40         7.66 o                         
  -8   3   5       5368.85       5321.29        56.77 o                         
  -7   3   5         63.59         72.55         9.08 o                         
  -6   3   5       6275.50       6065.93        97.73 o                         
  -5   3   5       2743.55       2806.98        61.97 o                         
  -4   3   5       4276.55       3895.09        80.53 o                         
  -3   3   5        643.18        612.40        31.63 o                         
  -2   3   5        340.63        234.64        19.13 o                         
  -1   3   5       2356.03       2229.03        57.49 o                         
   0   3   5       3063.17       2842.58        65.76 o                         
   1   3   5       2890.51       2869.52        68.26 o                         
   2   3   5       9415.80       9877.86       134.51 o                         
   3   3   5       4267.24       4476.22        93.81 o                         
   4   3   5        384.82        353.85        15.17 o                         
   5   3   5       1438.76       1426.07        26.51 o                         
   6   3   5       2554.81       2753.81        45.19 o                         
   7   3   5         58.77         74.48         9.34 o                         
   8   3   5       1540.38       2069.18        91.57 o                         
   9   3   5       1210.66       1324.31        43.48 o                         
  10   3   5        120.18        158.75        16.95 o                         
  11   3   5       1216.56       1504.60        52.23 o                         
  12   3   5        522.90        592.98        65.51 o                         
  13   3   5         19.51         16.82         7.36 o                         
 -16   4   5        188.27        160.54        21.28 o                         
 -15   4   5        302.81        309.03        31.79 o                         
 -14   4   5        560.79        634.81        28.13 o                         
 -13   4   5          6.47         15.48         8.95 o                         
 -12   4   5         80.90        132.37        18.21 o                         
 -11   4   5       2314.80       2480.86        73.31 o                         
 -10   4   5        216.69        191.76        13.71 o                         
  -9   4   5        613.95        585.99        22.26 o                         
  -8   4   5       1103.67       1115.97        27.20 o                         
  -7   4   5       2153.78       2111.77        37.09 o                         
  -6   4   5       2162.75       2097.67        57.19 o                         
  -5   4   5       2314.07       2249.63        55.64 o                         
  -4   4   5       4939.87       4939.05        91.59 o                         
  -3   4   5        619.39        441.08        27.79 o                         
  -2   4   5       4794.41       4722.07        79.54 o                         
  -1   4   5       1020.80        966.73        38.20 o                         
   0   4   5       4773.64       4934.79        87.33 o                         
   1   4   5       5570.31       5744.99        97.34 o                         
   2   4   5       1697.04       1522.31        52.29 o                         
   3   4   5       2980.78       2975.23        76.32 o                         
   4   4   5       2079.73       1845.18        33.79 o                         
   5   4   5       2988.91       3155.03        44.64 o                         
   6   4   5       2800.65       3007.77        43.61 o                         
   7   4   5          1.51         14.64         7.90 o                         
   8   4   5       3583.67       4097.66        71.12 o                         
   9   4   5        541.49        733.26        44.92 o                         
  10   4   5        306.76        344.75        19.73 o                         
  11   4   5        541.86        652.67        37.40 o                         
  12   4   5        219.62        273.90        19.57 o                         
  13   4   5        224.57        161.03        13.07 o                         
 -16   5   5        791.65        650.37        29.15 o                         
 -15   5   5        522.33        522.41        29.04 o                         
 -14   5   5        266.90        281.68        23.53 o                         
 -13   5   5          0.18          4.45        13.03 o                         
 -12   5   5       1261.66       1280.03        42.28 o                         
 -11   5   5        737.99        787.62        32.07 o                         
 -10   5   5        790.82        799.83        25.53 o                         
  -9   5   5        864.39        847.57        25.73 o                         
  -8   5   5       3168.79       3162.09        42.51 o                         
  -7   5   5         43.79         38.25         7.28 o                         
  -6   5   5       2963.18       2864.05        56.67 o                         
  -5   5   5        355.50        392.54        23.58 o                         
  -4   5   5       2817.76       2683.64        66.83 o                         
  -3   5   5          6.32         33.42        13.47 o                         
  -2   5   5       1231.68       1161.34        43.52 o                         
  -1   5   5          5.26         26.35        10.70 o                         
   0   5   5        692.61        529.52        29.02 o                         
   1   5   5      10364.24      11188.66       138.08 o                         
   2   5   5       3678.54       3532.92        79.20 o                         
   3   5   5       7521.66       7493.81       107.85 o                         
   4   5   5       1424.76       1462.33        31.77 o                         
   5   5   5        108.08         55.47         8.13 o                         
   6   5   5        991.90        962.78        24.66 o                         
   7   5   5          2.20         27.89        10.00 o                         
   8   5   5       3224.39       3469.00        78.24 o                         
   9   5   5        675.41        770.94        30.23 o                         
  10   5   5         31.18         70.34        10.02 o                         
  11   5   5        749.99        921.35        54.15 o                         
  12   5   5        391.36        396.79        23.03 o                         
  13   5   5        278.16        206.59        16.78 o                         
 -16   6   5          1.10         -1.84         8.10 o                         
 -15   6   5        950.63        912.77        33.46 o                         
 -14   6   5        614.67        597.61        28.79 o                         
 -13   6   5       1821.65       1990.97        47.25 o                         
 -12   6   5        712.14        746.38        34.51 o                         
 -11   6   5         45.15         61.19         9.97 o                         
 -10   6   5        802.55        810.44        24.56 o                         
  -9   6   5       3103.18       3156.42        46.36 o                         
  -8   6   5         29.24         17.85         7.50 o                         
  -7   6   5      14052.09      14085.23        99.95 o                         
  -6   6   5       5415.35       5306.49        56.29 o                         
  -5   6   5       7944.58       7445.25       101.84 o                         
  -4   6   5       9322.77       9209.80       127.88 o                         
  -3   6   5        384.28        282.91        40.26 o                         
  -2   6   5        123.82         71.18        12.87 o                         
  -1   6   5        337.99        249.95        19.77 o                         
   0   6   5         72.59        106.56        14.43 o                         
   1   6   5       7761.09       7954.24       115.49 o                         
   2   6   5         33.81         15.26        13.54 o                         
   3   6   5       5882.39       5562.01        92.92 o                         
   4   6   5        525.41        488.89        18.92 o                         
   5   6   5        866.42        791.70        22.29 o                         
   6   6   5        410.13        383.41        16.53 o                         
   7   6   5       6583.92       6750.03        87.80 o                         
   8   6   5         59.53         87.71        11.78 o                         
   9   6   5        566.51        600.82        23.12 o                         
  10   6   5         14.64         19.65         8.99 o                         
  11   6   5         95.65         86.88        14.78 o                         
  12   6   5        232.51        287.03        22.06 o                         
  13   6   5         87.66         61.99        11.47 o                         
 -16   7   5        150.59        108.73        19.42 o                         
 -15   7   5         79.78         60.67         9.12 o                         
 -14   7   5        182.94        177.68        13.75 o                         
 -13   7   5        103.36        103.80        15.42 o                         
 -12   7   5        296.08        261.59        16.63 o                         
 -11   7   5        208.18        181.83        12.80 o                         
 -10   7   5          0.24          7.71         8.62 o                         
  -9   7   5         81.78         64.79         9.11 o                         
  -8   7   5        460.09        458.01        20.30 o                         
  -7   7   5        286.66        319.08        15.64 o                         
  -6   7   5       1326.02       1319.22        29.20 o                         
  -5   7   5       1615.17       1698.29        50.26 o                         
  -4   7   5        275.35        294.57        22.80 o                         
  -3   7   5        681.02        711.70        59.16 o                         
  -2   7   5        867.44        932.47        39.10 o                         
  -1   7   5         50.46         92.30        14.24 o                         
   0   7   5       2178.00       2404.49        60.95 o                         
   1   7   5       3013.57       3014.99        70.15 o                         
   2   7   5       1581.02       1575.49        47.28 o                         
   3   7   5          1.03        -11.99        11.99 o                         
   4   7   5        139.91        124.17        11.72 o                         
   5   7   5        861.09        749.52        26.09 o                         
   6   7   5       1515.03       1554.26        33.62 o                         
   7   7   5       1315.78       1315.32        44.38 o                         
   8   7   5        310.51        315.11        17.34 o                         
   9   7   5        563.84        593.39        22.55 o                         
  10   7   5          3.70          7.48        13.95 o                         
  11   7   5         17.11         24.03         8.40 o                         
  12   7   5         21.98         26.25        11.61 o                         
 -16   8   5         51.81         42.65        14.99 o                         
 -15   8   5        100.60         92.05        10.03 o                         
 -14   8   5          0.31          8.12         8.08 o                         
 -13   8   5         97.78         91.09        12.77 o                         
 -12   8   5        520.23        469.89        24.02 o                         
 -11   8   5       2206.58       2209.40        50.62 o                         
 -10   8   5        119.54        120.35        11.81 o                         
  -9   8   5       2291.11       2205.42        39.83 o                         
  -8   8   5         55.93         50.97         8.36 o                         
  -7   8   5       4150.68       4003.98        53.87 o                         
  -6   8   5        127.71        126.61        10.29 o                         
  -5   8   5       6259.85       5884.36        68.63 o                         
  -4   8   5        111.57         81.48        12.29 o                         
  -3   8   5       4539.76       4609.64       101.65 o                         
  -2   8   5        409.98        530.45        30.05 o                         
  -1   8   5       1100.13        910.30        37.52 o                         
   0   8   5          0.90         -3.37         9.62 o                         
   1   8   5       9533.99       9778.07       129.11 o                         
   2   8   5        984.60        846.66        35.00 o                         
   3   8   5       1733.66       1576.16        39.12 o                         
   4   8   5        233.76        240.72        16.30 o                         
   5   8   5       1145.08       1162.84        35.95 o                         
   6   8   5         46.10         52.81         9.98 o                         
   7   8   5       2618.10       2654.06        61.56 o                         
   8   8   5        148.91        156.34        14.88 o                         
   9   8   5          5.17         23.81        10.04 o                         
  10   8   5        884.73        884.72        32.50 o                         
  11   8   5         13.60         37.35        10.26 o                         
  12   8   5        161.93        154.72        14.13 o                         
 -15   9   5        397.23        276.98        15.30 o                         
 -14   9   5        733.80        678.38        36.92 o                         
 -13   9   5         34.96         36.64        10.11 o                         
 -12   9   5          0.04        -10.07        10.07 o                         
 -11   9   5        322.61        296.99        18.18 o                         
 -10   9   5        761.33        758.80        26.70 o                         
  -9   9   5       1010.15       1023.40        32.67 o                         
  -8   9   5       1919.80       1917.37        40.03 o                         
  -7   9   5         60.77         45.39         6.96 o                         
  -6   9   5        300.19        343.28        15.25 o                         
  -5   9   5        137.77        149.05        10.80 o                         
  -4   9   5        807.26        776.79        29.51 o                         
  -3   9   5         75.61         72.76        14.01 o                         
  -2   9   5       1068.75       1034.85        41.49 o                         
  -1   9   5          0.57          5.71        12.02 o                         
   0   9   5         57.42         92.35        14.92 o                         
   1   9   5         70.71         89.12        19.76 o                         
   2   9   5         47.45         72.92        10.87 o                         
   3   9   5        115.25        138.11        12.81 o                         
   4   9   5         13.76          8.05         8.18 o                         
   5   9   5         49.17         49.13        10.60 o                         
   6   9   5          0.95         -9.58         9.58 o                         
   7   9   5         40.60         18.47         9.06 o                         
   8   9   5        741.92        699.51        29.28 o                         
   9   9   5          9.78         16.17         8.98 o                         
  10   9   5         43.82         15.29        10.22 o                         
  11   9   5          5.13          5.48         6.39 o                         
  12   9   5         16.50         33.00        14.93 o                         
 -15  10   5        468.17        401.63        22.37 o                         
 -14  10   5        201.56        205.85        18.61 o                         
 -13  10   5        352.48        315.06        19.80 o                         
 -12  10   5          3.48          7.49         9.39 o                         
 -11  10   5       2049.78       2097.31        58.39 o                         
 -10  10   5        288.91        255.57        16.02 o                         
  -9  10   5       1440.13       1389.00        35.27 o                         
  -8  10   5        414.67        439.90        21.21 o                         
  -7  10   5        454.25        371.41        17.91 o                         
  -6  10   5        385.43        346.40        16.04 o                         
  -5  10   5       2439.00       2287.62        41.08 o                         
  -4  10   5       3406.03       3363.02        56.99 o                         
  -3  10   5         20.80         39.96         8.77 o                         
  -2  10   5        301.03        284.15        18.28 o                         
  -1  10   5       3755.81       3552.48        60.85 o                         
   0  10   5         26.79         40.45         8.26 o                         
   1  10   5       2416.34       2491.74        57.93 o                         
   2  10   5        678.01        718.49        29.27 o                         
   3  10   5         16.42         12.15         8.63 o                         
   4  10   5        415.08        388.90        19.53 o                         
   5  10   5       9373.07       9107.46       163.76 o                         
   6  10   5       2951.10       2997.61        66.42 o                         
   7  10   5       1270.02       1278.49        38.20 o                         
   8  10   5       1670.96       1755.10        74.81 o                         
   9  10   5        311.82        260.39        16.59 o                         
  10  10   5        726.08        728.12        21.78 o                         
  11  10   5        108.71        106.73        13.08 o                         
  12  10   5        393.70        405.07        36.74 o                         
 -15  11   5         98.56         64.07         9.99 o                         
 -14  11   5          3.22         -2.49         9.62 o                         
 -13  11   5        290.92        282.96        22.36 o                         
 -12  11   5        770.32        726.99        35.68 o                         
 -11  11   5        387.05        376.71        19.78 o                         
 -10  11   5         56.74         67.88         9.56 o                         
  -9  11   5         19.68          6.59         8.95 o                         
  -8  11   5          0.44         19.68         8.10 o                         
  -7  11   5       1473.35       1384.58        37.49 o                         
  -6  11   5       1173.21       1256.14        34.37 o                         
  -5  11   5       1320.68       1242.81        35.91 o                         
  -4  11   5       2989.31       2964.90        52.14 o                         
  -3  11   5         22.06         40.42        10.07 o                         
  -2  11   5       6072.54       6055.45        79.67 o                         
  -1  11   5        543.12        536.40        24.59 o                         
   0  11   5        518.55        434.77        21.45 o                         
   1  11   5        162.28        124.04        10.63 o                         
   2  11   5       3812.68       3793.57        61.07 o                         
   3  11   5        751.23        765.25        31.39 o                         
   4  11   5          2.84         15.92         9.85 o                         
   5  11   5          3.13          2.26         8.75 o                         
   6  11   5       2287.35       2162.92        38.58 o                         
   7  11   5         61.35         44.95        12.79 o                         
   8  11   5       2324.29       2213.58        65.63 o                         
   9  11   5        843.36        917.59        41.50 o                         
  10  11   5        276.88        300.10        22.31 o                         
  11  11   5        136.00         54.86        18.72 o                         
  12  11   5         48.68         62.30        14.12 o                         
 -15  12   5          8.23         15.58         8.94 o                         
 -14  12   5         54.55         38.20        10.60 o                         
 -13  12   5        105.67        137.29        17.60 o                         
 -12  12   5         49.09         23.60        10.94 o                         
 -11  12   5       1691.11       1702.63        46.34 o                         
 -10  12   5        133.82        146.86        15.02 o                         
  -9  12   5       1330.29       1231.29        34.41 o                         
  -8  12   5        149.65        153.16        14.41 o                         
  -7  12   5        778.04        741.38        30.85 o                         
  -6  12   5        896.97        844.07        31.68 o                         
  -5  12   5       4015.78       3961.96        71.42 o                         
  -4  12   5       1235.42       1209.94        37.10 o                         
  -3  12   5        234.37        152.28        13.36 o                         
  -2  12   5         24.19         15.89         8.50 o                         
  -1  12   5       2033.37       1953.17        45.56 o                         
   0  12   5       3342.56       3204.73        68.02 o                         
   1  12   5       1962.61       1710.16        46.91 o                         
   2  12   5        728.00        648.48        29.72 o                         
   3  12   5       1343.97       1166.33        44.03 o                         
   4  12   5       3902.12       4004.09        98.80 o                         
   5  12   5        712.57        738.09        29.51 o                         
   6  12   5        111.34         83.20        10.79 o                         
   7  12   5       1832.43       1750.65        56.08 o                         
   8  12   5        784.97        756.60        35.94 o                         
   9  12   5          1.55         -5.55         9.69 o                         
  10  12   5       1660.48       1565.32        43.95 o                         
  11  12   5         52.63         21.28         9.98 o                         
  12  12   5        202.61        152.12        16.41 o                         
 -15  13   5          6.07         -6.61         6.61 o                         
 -14  13   5        453.46        433.61        24.70 o                         
 -13  13   5        415.34        410.28        27.17 o                         
 -12  13   5          2.93        -10.92        10.92 o                         
 -11  13   5         21.86          1.87        15.59 o                         
 -10  13   5        231.25        263.60        20.66 o                         
  -9  13   5        907.19       1028.25        41.13 o                         
  -8  13   5        778.50        854.72        36.94 o                         
  -7  13   5       1548.79       1517.84        53.85 o                         
  -6  13   5        117.64         99.57        13.72 o                         
  -5  13   5       1004.29        971.47        36.81 o                         
  -4  13   5       1340.27       1269.46        40.86 o                         
  -3  13   5        607.09        484.50        25.06 o                         
  -2  13   5       2058.76       1890.50        53.76 o                         
  -1  13   5       1215.28       1142.59        41.46 o                         
   0  13   5       6531.86       6199.80        96.31 o                         
   1  13   5        345.02        279.84        21.59 o                         
   2  13   5        409.52        400.39        25.58 o                         
   3  13   5        976.90       1002.48        43.93 o                         
   4  13   5       4028.16       4032.88       111.99 o                         
   5  13   5        243.93        214.95        27.32 o                         
   6  13   5       1815.06       1862.73        77.23 o                         
   7  13   5       2165.99       2194.18       116.18 o                         
   8  13   5        722.84        591.87        34.74 o                         
   9  13   5        238.36        238.75        20.62 o                         
  10  13   5       2304.69       2577.39        79.84 o                         
  11  13   5        345.90        315.99        28.60 o                         
  12  13   5         72.22         73.00        13.99 o                         
 -14  14   5        100.32         82.04        13.04 o                         
 -13  14   5        459.18        517.66        40.32 o                         
 -12  14   5        250.24        223.61        19.19 o                         
 -11  14   5        212.44        243.41        21.05 o                         
 -10  14   5       1184.72       1324.12        43.76 o                         
  -9  14   5       1326.27       1331.57        46.14 o                         
  -8  14   5        291.30        319.19        24.35 o                         
  -7  14   5          0.86         -3.78        12.03 o                         
  -6  14   5         56.27         33.02        11.77 o                         
  -5  14   5        932.24        953.41        37.15 o                         
  -4  14   5       1578.46       1617.44        42.32 o                         
  -3  14   5       1922.67       1682.03        46.84 o                         
  -2  14   5        174.75        144.88        16.09 o                         
  -1  14   5       1064.31       1009.61        40.07 o                         
   0  14   5        778.03        837.54        36.56 o                         
   1  14   5         23.37         21.76        10.05 o                         
   2  14   5         53.70         45.33        11.25 o                         
   3  14   5         38.32         21.66        11.33 o                         
   4  14   5       1349.49       1322.93        64.90 o                         
   5  14   5        892.47        998.50        58.04 o                         
   6  14   5        905.47        896.15        66.12 o                         
   7  14   5         74.70         77.67        14.80 o                         
   8  14   5         83.11         84.48        17.80 o                         
   9  14   5          0.27        -12.19        12.19 o                         
  10  14   5        223.71        237.75        19.74 o                         
  11  14   5         42.08         63.95         9.01 o                         
 -14  15   5       1210.09        991.58        45.88 o                         
 -13  15   5          7.96          4.71        10.54 o                         
 -12  15   5       1765.72       1905.66        52.27 o                         
 -11  15   5          5.76          9.56        13.16 o                         
 -10  15   5        985.13       1082.51        36.10 o                         
  -9  15   5        426.42        453.66        25.74 o                         
  -8  15   5        707.48        804.05        36.41 o                         
  -7  15   5        365.47        431.41        30.65 o                         
  -6  15   5       1054.31        987.45        36.08 o                         
  -5  15   5       1592.90       1635.43        44.77 o                         
  -4  15   5         44.13         24.34         8.93 o                         
  -3  15   5        512.04        511.53        21.92 o                         
  -2  15   5       6281.63       6082.99       180.31 o                         
  -1  15   5        675.92        641.50        33.54 o                         
   0  15   5       5413.62       5419.28        91.64 o                         
   1  15   5          9.14         15.73        10.43 o                         
   2  15   5        210.50        203.21        19.90 o                         
   3  15   5       1664.99       1694.11        53.64 o                         
   4  15   5        662.45        675.63        45.84 o                         
   5  15   5        117.64        147.99        24.44 o                         
   6  15   5         18.84         -0.40        15.83 o                         
   7  15   5        473.35        428.34        39.56 o                         
   8  15   5       4192.06       4563.71       169.95 o                         
   9  15   5        231.69        206.92        22.08 o                         
  10  15   5        165.05        192.75        16.31 o                         
  11  15   5         53.61         54.56         9.30 o                         
 -14  16   5        198.50        136.53        15.71 o                         
 -13  16   5         63.90         56.82        13.69 o                         
 -12  16   5        193.77        168.68        18.86 o                         
 -11  16   5        121.41        116.30        16.31 o                         
 -10  16   5       1423.14       1481.75        40.92 o                         
  -9  16   5         10.29          1.25         9.92 o                         
  -8  16   5          0.17         13.63        11.27 o                         
  -7  16   5        139.97        117.68        15.62 o                         
  -6  16   5         15.63          6.73        10.21 o                         
  -5  16   5        225.16        224.14        18.25 o                         
  -4  16   5        301.54        295.10        19.90 o                         
  -3  16   5        219.28        216.19        15.17 o                         
  -2  16   5        798.54        816.17        47.01 o                         
  -1  16   5        516.76        596.04        45.81 o                         
   0  16   5        417.10        439.07        28.51 o                         
   1  16   5        106.50         96.90        18.49 o                         
   2  16   5         15.58         27.19        12.56 o                         
   3  16   5        382.65        372.75        31.77 o                         
   4  16   5       1057.67       1078.17        52.75 o                         
   5  16   5        582.39        573.59        39.04 o                         
   6  16   5         30.71         33.36        16.85 o                         
   7  16   5        186.32        177.88        21.41 o                         
   8  16   5         99.60         98.00        35.64 o                         
   9  16   5         71.11         82.93        12.57 o                         
  10  16   5        868.50        808.55        28.23 o                         
  11  16   5          2.48         -7.38         7.38 o                         
 -13  17   5         61.52         60.34        10.06 o                         
 -12  17   5       1448.20       1476.39        48.84 o                         
 -11  17   5          0.05          0.52        12.98 o                         
 -10  17   5       2354.34       2518.45        51.69 o                         
  -9  17   5          9.26         16.83        10.47 o                         
  -8  17   5       1253.24       1366.73        42.17 o                         
  -7  17   5         82.62         58.60        11.87 o                         
  -6  17   5        313.09        286.15        18.49 o                         
  -5  17   5        143.79        156.16        15.73 o                         
  -4  17   5        672.37        682.35        29.08 o                         
  -3  17   5        299.57        278.82        17.76 o                         
  -2  17   5       1444.86       1531.06        56.98 o                         
  -1  17   5        393.39        399.21        32.07 o                         
   0  17   5       2165.62       2198.14        62.66 o                         
   1  17   5        265.87        252.86        25.93 o                         
   2  17   5        433.49        374.79        31.94 o                         
   3  17   5        155.29        153.79        21.23 o                         
   4  17   5        226.48        240.07        26.43 o                         
   5  17   5        540.46        529.86        37.98 o                         
   6  17   5         13.82          2.53        14.15 o                         
   7  17   5        679.19        768.39        42.80 o                         
   8  17   5        666.29        702.96        38.38 o                         
   9  17   5        606.41        597.75        26.27 o                         
  10  17   5        192.31        170.38        18.40 o                         
 -13  18   5         41.41         53.02         9.05 o                         
 -12  18   5          5.66          4.25         9.74 o                         
 -11  18   5          4.08         11.29        10.63 o                         
 -10  18   5         90.80         78.08        14.42 o                         
  -9  18   5          4.49         16.42         9.44 o                         
  -8  18   5          8.29          9.32        10.24 o                         
  -7  18   5       2655.19       2924.37        66.60 o                         
  -6  18   5         20.21         30.33         9.27 o                         
  -5  18   5        827.54        849.66        32.83 o                         
  -4  18   5        718.98        695.55        29.08 o                         
  -3  18   5          0.30          1.91         8.97 o                         
  -2  18   5        136.05        121.88        18.52 o                         
  -1  18   5       1049.93       1110.85        43.25 o                         
   0  18   5        561.81        665.74        35.74 o                         
   1  18   5         20.92         20.74        18.95 o                         
   2  18   5        383.71        421.48        34.20 o                         
   3  18   5        341.28        355.34        31.80 o                         
   4  18   5        897.20        888.72        58.77 o                         
   5  18   5         19.32         17.99        13.21 o                         
   6  18   5        363.24        377.73        31.23 o                         
   7  18   5         79.32         75.82        16.53 o                         
   8  18   5         79.40        104.26        18.29 o                         
   9  18   5          0.33          2.13         8.60 o                         
  10  18   5         45.98         25.23         9.92 o                         
 -13  19   5         46.46         39.76         8.62 o                         
 -12  19   5        625.64        608.43        27.08 o                         
 -11  19   5         18.37         21.84        10.87 o                         
 -10  19   5        577.64        641.09        36.70 o                         
  -9  19   5        973.76       1037.71        39.59 o                         
  -8  19   5         44.49         53.50        12.55 o                         
  -7  19   5          3.29          6.07         9.88 o                         
  -6  19   5        676.39        685.75        27.29 o                         
  -5  19   5         33.65         40.80         9.86 o                         
  -4  19   5       1746.60       1845.81        51.99 o                         
  -3  19   5        388.34        404.86        22.69 o                         
  -2  19   5       1659.92       1713.68        59.94 o                         
  -1  19   5       3529.91       3678.67       104.33 o                         
   0  19   5       4479.92       4720.26       125.56 o                         
   1  19   5        134.26        119.16        19.14 o                         
   2  19   5        222.34        193.99        26.08 o                         
   3  19   5       1205.98       1324.55        57.74 o                         
   4  19   5       1556.92       1586.26        65.32 o                         
   5  19   5       2026.67       2185.02        74.02 o                         
   6  19   5         31.14         48.65        14.80 o                         
   7  19   5        578.02        658.59        36.93 o                         
   8  19   5         12.28          3.51         8.67 o                         
   9  19   5        620.33        511.37        24.65 o                         
  10  19   5          9.34         12.52         8.21 o                         
 -12  20   5          0.30          8.86         7.85 o                         
 -11  20   5         37.75         37.62        10.62 o                         
 -10  20   5          0.73          8.46         9.68 o                         
  -9  20   5        127.40        120.03        14.07 o                         
  -8  20   5         51.73         49.19        11.42 o                         
  -7  20   5          8.25         -9.01         9.33 o                         
  -6  20   5       2173.14       2423.68        53.03 o                         
  -5  20   5        785.58        807.44        31.41 o                         
  -4  20   5        235.34        314.80        22.58 o                         
  -3  20   5        821.28        833.90        37.61 o                         
  -2  20   5        265.40        303.06        25.01 o                         
  -1  20   5         56.73         60.88        13.99 o                         
   0  20   5         27.16         32.37        12.94 o                         
   1  20   5        121.48        118.93        16.56 o                         
   2  20   5        428.79        450.83        29.87 o                         
   3  20   5        390.51        449.83        34.31 o                         
   4  20   5         50.78         57.63        17.08 o                         
   5  20   5         98.08        111.25        18.73 o                         
   6  20   5       1164.30       1209.12        50.90 o                         
   7  20   5        566.68        579.43        32.55 o                         
   8  20   5        585.10        618.57        24.19 o                         
   9  20   5         65.71         51.22        11.03 o                         
 -12  21   5        295.60        249.87        18.30 o                         
 -11  21   5          3.39          7.17         7.02 o                         
 -10  21   5        931.64        915.91        38.54 o                         
  -9  21   5        220.31        226.44        19.19 o                         
  -8  21   5         28.49         27.52        11.22 o                         
  -7  21   5         16.33          1.47         8.61 o                         
  -6  21   5       1615.62       1694.65        60.43 o                         
  -5  21   5        501.28        541.32        25.54 o                         
  -4  21   5       2405.36       2705.83        66.19 o                         
  -3  21   5         41.27         37.82        11.70 o                         
  -2  21   5        139.69        165.39        19.47 o                         
  -1  21   5       1806.22       1851.65        66.45 o                         
   0  21   5       2024.84       2192.42        70.29 o                         
   1  21   5        215.14        207.38        18.81 o                         
   2  21   5          1.59          6.09        11.30 o                         
   3  21   5       1724.31       1831.64        58.14 o                         
   4  21   5        165.67        186.91        19.70 o                         
   5  21   5        183.58        225.52        23.60 o                         
   6  21   5        196.29        215.44        22.40 o                         
   7  21   5        125.88        138.07        13.31 o                         
   8  21   5         37.83         17.31        10.04 o                         
   9  21   5        212.21        156.46        21.42 o                         
 -11  22   5         38.12         39.95         7.44 o                         
 -10  22   5        290.29        276.18        20.25 o                         
  -9  22   5       1352.79       1303.66        50.75 o                         
  -8  22   5         23.16          1.02         9.94 o                         
  -7  22   5         58.24         41.41        10.22 o                         
  -6  22   5       1474.54       1595.26        65.64 o                         
  -5  22   5        383.66        374.91        22.52 o                         
  -4  22   5        127.40        133.82        21.20 o                         
  -3  22   5         51.91         52.30        15.45 o                         
  -2  22   5       2622.67       2765.60        67.42 o                         
  -1  22   5        380.16        408.71        30.38 o                         
   0  22   5        669.74        671.98        41.33 o                         
   1  22   5        470.21        437.06        29.38 o                         
   2  22   5        245.70        306.82        31.60 o                         
   3  22   5        828.98        854.66        38.68 o                         
   4  22   5        307.72        344.18        24.24 o                         
   5  22   5        428.83        478.85        26.60 o                         
   6  22   5       1599.99       1656.19        63.74 o                         
   7  22   5          1.76          7.07         8.13 o                         
   8  22   5        686.45        606.23        29.65 o                         
 -10  23   5        104.18        103.76        11.59 o                         
  -9  23   5        181.64        159.73        14.05 o                         
  -8  23   5        291.73        255.23        21.26 o                         
  -7  23   5         90.56         71.44        12.66 o                         
  -6  23   5       1268.58       1277.54        68.21 o                         
  -5  23   5          7.29          3.29        12.64 o                         
  -4  23   5         55.71         75.38        16.31 o                         
  -3  23   5         11.57          2.41        14.41 o                         
  -2  23   5          9.08          1.99        15.44 o                         
  -1  23   5         23.76         14.88        13.72 o                         
   0  23   5         17.19          7.74         9.95 o                         
   1  23   5        112.94        107.99        17.55 o                         
   2  23   5          3.49         -0.90         9.74 o                         
   3  23   5        630.85        677.00        32.87 o                         
   4  23   5        105.38        109.43        14.43 o                         
   5  23   5        488.01        462.06        27.41 o                         
   6  23   5        487.74        468.18        21.73 o                         
   7  23   5         72.65         69.68        11.95 o                         
   8  23   5        245.92        108.79        16.02 o                         
 -10  24   5          0.06         16.55        11.20 o                         
  -9  24   5       1259.36        989.93        41.66 o                         
  -8  24   5         63.65         56.23         9.63 o                         
  -7  24   5        235.99        270.39        21.78 o                         
  -6  24   5        119.74        125.13        15.61 o                         
  -5  24   5       3662.68       4291.07        98.35 o                         
  -4  24   5        183.04        219.71        20.61 o                         
  -3  24   5         76.69         91.83        15.22 o                         
  -2  24   5        178.98        211.37        25.05 o                         
  -1  24   5        440.32        477.33        35.24 o                         
   0  24   5          0.50          9.32         9.50 o                         
   1  24   5        221.88        225.15        22.54 o                         
   2  24   5        508.70        495.87        31.20 o                         
   3  24   5        670.61        615.61        28.74 o                         
   4  24   5       1149.77       1048.94        34.62 o                         
   5  24   5        533.50        520.27        23.03 o                         
   6  24   5        105.68         94.31        10.56 o                         
   7  24   5          1.45         11.96         6.86 o                         
  -9  25   5          3.91        -11.13        11.13 o                         
  -8  25   5         16.41         25.27         8.28 o                         
  -7  25   5          8.87         15.52        10.87 o                         
  -6  25   5         11.99          5.27         9.44 o                         
  -5  25   5         19.63         46.55        13.94 o                         
  -4  25   5         65.99         61.93        12.58 o                         
  -3  25   5        292.09        325.72        23.42 o                         
  -2  25   5         22.74         11.23        19.33 o                         
  -1  25   5        616.51        577.05        35.63 o                         
   0  25   5         15.39         43.46        12.01 o                         
   1  25   5         13.22          3.09        10.14 o                         
   2  25   5        480.98        464.22        52.37 o                         
   3  25   5        203.60        194.86        21.81 o                         
   4  25   5         11.22         12.57         8.97 o                         
   5  25   5         25.81          8.15         6.61 o                         
   6  25   5        311.93        242.05        16.80 o                         
  -8  26   5         41.42         46.64        16.70 o                         
  -7  26   5       1310.69       1145.61        43.02 o                         
  -6  26   5         13.31         15.98         7.90 o                         
  -5  26   5       1587.34       1614.74        61.17 o                         
  -4  26   5         45.93         46.42        11.73 o                         
  -3  26   5       1360.41       1463.57        53.42 o                         
  -2  26   5        361.67        399.43        27.16 o                         
  -1  26   5        148.83        187.17        24.69 o                         
   0  26   5        361.24        400.52        33.01 o                         
   1  26   5       1345.92       1449.36        60.37 o                         
   2  26   5          9.36         13.99         8.51 o                         
   3  26   5        714.85        714.07        31.23 o                         
   4  26   5          1.00          4.27         5.71 o                         
   5  26   5        747.12        741.89        33.04 o                         
  -7  27   5          1.71         13.84         8.56 o                         
  -6  27   5        566.45        441.89        34.48 o                         
  -5  27   5        621.94        523.54        31.23 o                         
  -4  27   5         81.48         73.42        11.72 o                         
  -3  27   5          7.73          7.19         8.48 o                         
  -2  27   5         51.02         58.48        16.32 o                         
  -1  27   5        109.17         82.37        12.82 o                         
   0  27   5         55.14         46.94        16.41 o                         
   1  27   5          4.37          2.66         9.95 o                         
   2  27   5         18.77         25.50        10.57 o                         
   3  27   5         20.30          9.92         8.38 o                         
   4  27   5        118.32        122.14        13.88 o                         
  -6  28   5        146.71        217.06        80.37 o                         
  -5  28   5         87.05         71.81        17.20 o                         
  -4  28   5          0.83         -7.10         7.10 o                         
  -3  28   5        707.15        663.29        32.10 o                         
  -2  28   5        234.83        253.62        18.14 o                         
  -1  28   5        120.71        117.82        13.77 o                         
   0  28   5         10.91         16.93         7.80 o                         
   1  28   5        400.02        357.67        20.73 o                         
   2  28   5          2.44         -8.35         8.35 o                         
   3  28   5        145.63        138.08        19.44 o                         
  -4  29   5         12.44         22.34        12.91 o                         
  -3  29   5         32.32         22.02        13.16 o                         
  -2  29   5        129.01         95.49        19.01 o                         
  -1  29   5         30.87         31.61         9.27 o                         
   0  29   5         72.82         63.59        10.43 o                         
   1  29   5        704.66        602.69        27.44 o                         
 -16   0   6        872.68        825.30        62.47 o                         
 -15   0   6       1658.55       1553.50        70.66 o                         
 -14   0   6        447.11        475.28        28.03 o                         
 -13   0   6        200.71        204.27        28.25 o                         
 -12   0   6       2347.51       2514.98       160.90 o                         
 -11   0   6        378.27        390.42        41.46 o                         
 -10   0   6       2895.46       2926.67        63.46 o                         
  -9   0   6        109.38        139.42        15.26 o                         
  -8   0   6       3451.68       3430.27        69.23 o                         
  -7   0   6         38.23         70.32        11.94 o                         
  -6   0   6        938.82        729.16        41.50 o                         
  -5   0   6      18959.01      20773.28       243.02 o                         
  -4   0   6      35272.36      38643.82       701.22 o                         
  -3   0   6       2668.27       2972.66       193.60 o                         
  -2   0   6        293.41        544.99        43.42 o                         
  -1   0   6        805.00        856.33        57.75 o                         
   0   0   6       9957.71      10310.43       200.97 o                         
   1   0   6       2495.23       2688.69       103.25 o                         
   2   0   6       9790.26       9939.19       140.53 o                         
   3   0   6        176.56        147.31        15.44 o                         
   4   0   6        913.30        941.14        32.33 o                         
   5   0   6       4774.41       5011.26        76.83 o                         
   6   0   6       3638.09       3979.58        72.86 o                         
   7   0   6        114.11        159.16        30.31 o                         
   8   0   6        575.68        510.57        40.48 o                         
   9   0   6        422.97        521.34        35.25 o                         
  10   0   6        107.41        255.94        38.96 o                         
  11   0   6       1497.48       2026.07        70.15 o                         
  12   0   6        224.88        234.18        24.80 o                         
 -16   1   6         61.43         97.36        49.71 o                         
 -15   1   6        394.96        479.91        25.66 o                         
 -14   1   6         97.69        116.87        10.65 o                         
 -13   1   6         13.89         43.01        12.61 o                         
 -12   1   6        224.78        340.11        41.07 o                         
 -11   1   6       1361.02       1480.14        47.62 o                         
 -10   1   6         12.07         60.26        17.61 o                         
  -9   1   6        378.81        347.25        15.46 o                         
  -8   1   6         15.84         32.02         8.53 o                         
  -7   1   6         34.35         57.77         7.89 o                         
  -6   1   6       1570.95       1665.93        38.70 o                         
  -5   1   6       2040.72       2236.35        48.93 o                         
  -4   1   6          2.88         93.12        27.07 o                         
  -3   1   6        368.88        397.05        52.11 o                         
  -2   1   6        522.46        602.46        31.90 o                         
  -1   1   6       2297.65       2565.77        69.29 o                         
   0   1   6         71.33        113.70        19.87 o                         
   1   1   6        505.63        598.91        35.77 o                         
   2   1   6          0.36         28.73        10.49 o                         
   3   1   6        695.07        771.01        19.94 o                         
   4   1   6       1521.38       1643.85        29.81 o                         
   5   1   6        440.75        809.07        62.63 o                         
   6   1   6          2.25        195.01        30.84 o                         
   7   1   6        594.85        545.43        21.07 o                         
   8   1   6        287.64        374.94        23.20 o                         
   9   1   6         77.73        474.39        95.66 o                         
  10   1   6        494.16        717.16        44.18 o                         
  11   1   6        907.29       1344.66        40.25 o                         
  12   1   6         22.40         38.91         9.72 o                         
 -16   2   6       1542.62       1455.18        57.27 o                         
 -15   2   6        168.20        197.08        17.40 o                         
 -14   2   6         41.81         60.57        10.93 o                         
 -13   2   6         31.27         69.71        13.90 o                         
 -12   2   6       1008.15       1123.26        49.12 o                         
 -11   2   6        457.54        531.18        35.37 o                         
 -10   2   6       3383.20       3576.26        61.93 o                         
  -9   2   6        400.53        397.12        16.63 o                         
  -8   2   6       1705.19       1626.28        32.23 o                         
  -7   2   6        442.60        473.93        18.81 o                         
  -6   2   6          7.43         11.08         8.12 o                         
  -5   2   6       7857.58       8592.26        96.89 o                         
  -4   2   6      19077.30      20469.59       212.51 o                         
  -3   2   6       1268.20       1249.56        88.79 o                         
  -2   2   6        716.94        623.17        32.83 o                         
  -1   2   6       5725.78       6009.23       130.17 o                         
   0   2   6       3675.92       3577.52        81.96 o                         
   1   2   6          1.76         11.39        13.41 o                         
   2   2   6       3462.24       3519.38        53.01 o                         
   3   2   6       1174.16       1140.41        25.39 o                         
   4   2   6       1948.14       2059.48        36.11 o                         
   5   2   6       4388.49       4522.89        53.59 o                         
   6   2   6        800.79        883.05        26.48 o                         
   7   2   6         12.84        149.47        23.64 o                         
   8   2   6        597.03        733.13        59.09 o                         
   9   2   6       2162.16       2509.76        54.82 o                         
  10   2   6        572.28        714.77        46.46 o                         
  11   2   6       1743.25       2143.90        77.86 o                         
  12   2   6          0.14          1.12         8.71 o                         
 -16   3   6        131.74        114.66        18.73 o                         
 -15   3   6        387.65        401.71        34.34 o                         
 -14   3   6        144.60        127.65        13.41 o                         
 -13   3   6        217.88        291.38        19.93 o                         
 -12   3   6        254.02        308.94        34.18 o                         
 -11   3   6       2953.41       3059.72        72.22 o                         
 -10   3   6        370.70        442.21        20.20 o                         
  -9   3   6        714.22        709.39        22.79 o                         
  -8   3   6        185.36        187.39        12.88 o                         
  -7   3   6       3531.64       3507.04        52.42 o                         
  -6   3   6       1566.36       1815.08        37.88 o                         
  -5   3   6       7743.73       8096.72        93.89 o                         
  -4   3   6        222.80        229.50        24.54 o                         
  -3   3   6       1157.18       1159.07        48.69 o                         
  -2   3   6         13.20         56.46        13.53 o                         
  -1   3   6         22.93         61.21        15.16 o                         
   0   3   6       1045.31       1060.24        44.74 o                         
   1   3   6       1498.05       1660.41        49.10 o                         
   2   3   6        230.05        285.55        17.67 o                         
   3   3   6       1270.30       1311.89        26.59 o                         
   4   3   6        556.27        613.07        21.91 o                         
   5   3   6        713.02        869.51        34.05 o                         
   6   3   6        568.55        625.13        23.93 o                         
   7   3   6       2149.47       2037.99        43.70 o                         
   8   3   6        938.36       1192.13        63.92 o                         
   9   3   6        540.53        903.26       108.81 o                         
  10   3   6         33.20        100.83        23.15 o                         
  11   3   6        258.92        384.30        46.02 o                         
  12   3   6          1.56          8.16         6.97 o                         
 -16   4   6       1425.60       1193.78        48.45 o                         
 -15   4   6        140.09        112.19        11.36 o                         
 -14   4   6        306.33        314.13        19.54 o                         
 -13   4   6        689.46        738.25        30.04 o                         
 -12   4   6       2019.56       2111.11       112.08 o                         
 -11   4   6        147.62        184.47        16.36 o                         
 -10   4   6        337.07        346.33        19.22 o                         
  -9   4   6       1358.90       1434.86        33.54 o                         
  -8   4   6        687.30        631.97        22.58 o                         
  -7   4   6        630.66        705.88        24.02 o                         
  -6   4   6         64.36        106.33         9.59 o                         
  -5   4   6       2064.37       2192.83        45.40 o                         
  -4   4   6       1496.18       1760.69        72.94 o                         
  -3   4   6       1511.60       1674.68        58.89 o                         
  -2   4   6         73.24         55.99        14.07 o                         
  -1   4   6       6699.94       6627.99       111.35 o                         
   0   4   6         23.49         23.27        10.79 o                         
   1   4   6       2224.79       2195.26        51.22 o                         
   2   4   6       1231.10       1402.15        36.56 o                         
   3   4   6       2354.42       2270.93        36.69 o                         
   4   4   6       1074.00       1064.97        29.58 o                         
   5   4   6       1483.38       1595.90        34.13 o                         
   6   4   6          1.33         19.29         9.57 o                         
   7   4   6        118.12        152.27        26.59 o                         
   8   4   6       1517.56       1746.70       105.24 o                         
   9   4   6       1852.05       2008.97        66.18 o                         
  10   4   6          8.39          4.40        10.89 o                         
  11   4   6        307.63        380.79        30.18 o                         
  12   4   6          9.14         19.72        11.47 o                         
 -16   5   6        343.92        294.85        33.34 o                         
 -15   5   6        240.72        217.23        17.77 o                         
 -14   5   6        141.27        136.72        16.18 o                         
 -13   5   6       1167.36       1290.93        38.27 o                         
 -12   5   6         24.97         48.70        12.81 o                         
 -11   5   6       1151.75       1323.43        33.57 o                         
 -10   5   6        104.01        111.70        11.58 o                         
  -9   5   6        380.94        373.18        18.20 o                         
  -8   5   6       2650.39       2890.12        48.88 o                         
  -7   5   6        336.88        306.42        16.14 o                         
  -6   5   6         84.28         69.10         8.31 o                         
  -5   5   6        515.13        426.19        16.90 o                         
  -4   5   6          9.73          8.57        25.76 o                         
  -3   5   6       5098.34       5100.01       102.50 o                         
  -2   5   6         34.28         62.15        14.47 o                         
  -1   5   6         21.10         52.29        13.84 o                         
   0   5   6         60.53         57.12        13.60 o                         
   1   5   6        225.62        191.42        14.47 o                         
   2   5   6          8.97         -3.23         8.16 o                         
   3   5   6       1234.80       1276.68        31.46 o                         
   4   5   6       1410.77       1378.42        31.63 o                         
   5   5   6       6647.28       6924.75       104.32 o                         
   6   5   6        681.76        715.77        25.35 o                         
   7   5   6        655.46        717.30        26.91 o                         
   8   5   6       3918.30       4140.34       126.24 o                         
   9   5   6        123.27        165.08        21.01 o                         
  10   5   6         67.39         78.25        13.18 o                         
  11   5   6         31.57         41.67         8.64 o                         
  12   5   6       1223.99        955.13        43.58 o                         
 -16   6   6        304.28        211.34        23.18 o                         
 -15   6   6        127.15        131.81        14.02 o                         
 -14   6   6          4.78         -0.25         7.85 o                         
 -13   6   6        756.95        800.17        39.25 o                         
 -12   6   6        804.67        828.38        27.65 o                         
 -11   6   6        404.41        460.49        21.46 o                         
 -10   6   6         10.43         15.03         8.76 o                         
  -9   6   6        708.23        780.36        27.58 o                         
  -8   6   6       5984.57       6380.65        74.71 o                         
  -7   6   6        300.97        338.40        16.66 o                         
  -6   6   6        395.21        345.33        15.40 o                         
  -5   6   6       1368.35       1399.25        30.32 o                         
  -4   6   6        406.34        415.41        26.00 o                         
  -3   6   6        393.17        445.80        26.25 o                         
  -2   6   6        232.03        238.91        23.39 o                         
  -1   6   6       2522.65       2489.89        67.76 o                         
   0   6   6        191.18        156.14        15.29 o                         
   1   6   6       2854.81       2829.50        53.75 o                         
   2   6   6         57.43         52.64         9.65 o                         
   3   6   6        194.72        161.91        11.92 o                         
   4   6   6         30.05         14.20         7.61 o                         
   5   6   6         73.92         70.88        16.00 o                         
   6   6   6       3104.87       3080.15        68.25 o                         
   7   6   6         97.57        130.05        14.02 o                         
   8   6   6        445.74        501.33        38.05 o                         
   9   6   6        435.50        497.08        20.04 o                         
  10   6   6        228.24        225.26        19.04 o                         
  11   6   6        284.25        297.01        17.29 o                         
  12   6   6         10.51         33.57        10.60 o                         
 -15   7   6          8.15         -0.19         8.58 o                         
 -14   7   6         47.70         35.76        11.70 o                         
 -13   7   6        205.15        192.48        17.08 o                         
 -12   7   6         16.21          7.50         9.35 o                         
 -11   7   6        547.92        538.25        25.18 o                         
 -10   7   6          9.93         24.86         8.64 o                         
  -9   7   6        888.55        925.09        30.00 o                         
  -8   7   6        960.72        971.60        29.00 o                         
  -7   7   6       5217.88       5376.62        66.09 o                         
  -6   7   6       1061.83       1017.23        27.72 o                         
  -5   7   6       1051.02        973.56        22.98 o                         
  -4   7   6         11.88         25.11         8.54 o                         
  -3   7   6        366.20        297.57        18.30 o                         
  -2   7   6       1056.89        931.25        38.41 o                         
  -1   7   6       2590.44       2500.74        61.19 o                         
   0   7   6         52.44         31.09         9.81 o                         
   1   7   6        171.63        106.15        10.84 o                         
   2   7   6        628.27        635.65        25.10 o                         
   3   7   6       2485.10       2343.68        46.70 o                         
   4   7   6       2057.09       1917.94        40.89 o                         
   5   7   6       1989.41       2099.09        42.05 o                         
   6   7   6       1995.56       2086.34        46.48 o                         
   7   7   6       1488.36       1566.11        54.38 o                         
   8   7   6        834.49        786.74        38.70 o                         
   9   7   6          2.10         12.93         8.49 o                         
  10   7   6       1972.73       1974.65        65.80 o                         
  11   7   6          0.14         -8.92         9.03 o                         
  12   7   6        544.66        441.92        37.84 o                         
 -15   8   6       1006.31        915.52        26.91 o                         
 -14   8   6        254.42        217.06        14.20 o                         
 -13   8   6          6.63         27.06        10.80 o                         
 -12   8   6        192.15        222.66        15.88 o                         
 -11   8   6          4.50         16.45        13.15 o                         
 -10   8   6        399.13        333.33        19.14 o                         
  -9   8   6          0.92          2.17         9.16 o                         
  -8   8   6        436.65        441.00        18.61 o                         
  -7   8   6         34.86         38.98         7.61 o                         
  -6   8   6        836.06        863.04        25.69 o                         
  -5   8   6       1744.03       1739.49        35.77 o                         
  -4   8   6        152.92        122.46         9.51 o                         
  -3   8   6       1467.38       1592.56        38.05 o                         
  -2   8   6         70.01         62.62         9.53 o                         
  -1   8   6        192.06        185.22        14.92 o                         
   0   8   6       1131.29       1230.40        35.54 o                         
   1   8   6         51.50         69.89        11.57 o                         
   2   8   6        917.78        868.24        30.74 o                         
   3   8   6         11.71         10.21         8.27 o                         
   4   8   6        557.09        516.80        22.63 o                         
   5   8   6        838.34        799.35        27.80 o                         
   6   8   6        357.68        378.99        31.23 o                         
   7   8   6       1622.03       1588.83        37.01 o                         
   8   8   6          4.24          7.71        10.77 o                         
   9   8   6        302.38        348.58        17.90 o                         
  10   8   6         46.21         27.81        20.33 o                         
  11   8   6         34.97         22.02        12.71 o                         
  12   8   6         37.06         43.44        18.88 o                         
 -15   9   6        188.08        138.46        13.40 o                         
 -14   9   6          0.36         -2.99         7.83 o                         
 -13   9   6       3821.92       3910.20       113.65 o                         
 -12   9   6         62.63         43.73         8.80 o                         
 -11   9   6        502.40        501.18        25.49 o                         
 -10   9   6       1687.60       1719.49        54.76 o                         
  -9   9   6       1053.21       1129.64        33.71 o                         
  -8   9   6        170.04        161.42        14.14 o                         
  -7   9   6       1352.79       1295.88        32.67 o                         
  -6   9   6        346.89        302.03        15.98 o                         
  -5   9   6        922.19        802.43        24.78 o                         
  -4   9   6       1249.47       1199.47        26.92 o                         
  -3   9   6       1493.43       1477.43        32.05 o                         
  -2   9   6       3431.68       3434.33        59.92 o                         
  -1   9   6        815.15        722.49        27.24 o                         
   0   9   6          2.61          8.17         7.49 o                         
   1   9   6       1351.45       1289.52        37.76 o                         
   2   9   6       6690.21       6566.15        85.00 o                         
   3   9   6        142.93        147.62        14.90 o                         
   4   9   6       1676.40       1577.32        36.80 o                         
   5   9   6        168.33        146.16        12.15 o                         
   6   9   6       9885.85      10136.05       223.98 o                         
   7   9   6       1123.72       1086.86        33.24 o                         
   8   9   6        326.36        400.74        19.63 o                         
   9   9   6        305.27        293.45        16.21 o                         
  10   9   6        771.13        823.66        41.55 o                         
  11   9   6         13.61         13.14         9.79 o                         
  12   9   6        390.13        357.01        37.27 o                         
 -15  10   6         62.99         50.84         8.89 o                         
 -14  10   6        225.23        232.78        17.73 o                         
 -13  10   6         16.94         21.96        13.12 o                         
 -12  10   6        822.01        837.29        27.57 o                         
 -11  10   6        437.67        407.33        19.21 o                         
 -10  10   6         61.70         62.77         9.17 o                         
  -9  10   6          0.02          3.81         9.57 o                         
  -8  10   6         42.77         30.65         9.05 o                         
  -7  10   6          5.42         10.35         7.72 o                         
  -6  10   6        105.08        111.83        10.88 o                         
  -5  10   6       1225.63       1240.35        30.23 o                         
  -4  10   6        945.25        952.29        25.64 o                         
  -3  10   6         71.31         77.80         9.18 o                         
  -2  10   6       2781.84       2883.79        50.12 o                         
  -1  10   6         67.45         95.89        10.45 o                         
   0  10   6       1037.49        957.34        31.31 o                         
   1  10   6        574.44        548.76        21.01 o                         
   2  10   6       1162.49       1079.44        35.52 o                         
   3  10   6       1669.04       1607.29        44.93 o                         
   4  10   6        131.87        113.96        13.36 o                         
   5  10   6       3796.51       3686.95        78.47 o                         
   6  10   6       1896.66       1790.22        61.69 o                         
   7  10   6         18.08         29.96        10.91 o                         
   8  10   6        136.68        118.02        14.23 o                         
   9  10   6         97.90         83.84        10.26 o                         
  10  10   6         39.36         21.67        14.22 o                         
  11  10   6         15.62         12.05        12.51 o                         
 -15  11   6        424.62        340.57        23.70 o                         
 -14  11   6       1481.83       1429.17        44.61 o                         
 -13  11   6          5.42          8.82        12.35 o                         
 -12  11   6         28.28         19.73        10.09 o                         
 -11  11   6       2192.08       2263.54        47.66 o                         
 -10  11   6        270.94        294.06        17.57 o                         
  -9  11   6       3004.46       3124.09        58.74 o                         
  -8  11   6       1487.33       1483.18        39.08 o                         
  -7  11   6       1646.46       1620.48        46.54 o                         
  -6  11   6        729.12        704.81        27.36 o                         
  -5  11   6        101.12         88.66         9.71 o                         
  -4  11   6       3614.26       3589.14        53.19 o                         
  -3  11   6          5.89          3.58         6.93 o                         
  -2  11   6        800.59        731.32        25.56 o                         
  -1  11   6        835.57        738.24        25.48 o                         
   0  11   6        158.99        134.13        13.16 o                         
   1  11   6       2781.55       2763.93        49.40 o                         
   2  11   6          5.73          5.81         7.78 o                         
   3  11   6       2109.30       2051.82        46.33 o                         
   4  11   6       3984.56       3966.59        88.43 o                         
   5  11   6        331.45        271.17        16.39 o                         
   6  11   6        228.26        220.56        15.78 o                         
   7  11   6        195.20        177.71        14.11 o                         
   8  11   6        332.44        315.73        20.75 o                         
   9  11   6        554.12        503.28        27.15 o                         
  10  11   6        786.25        692.81        44.93 o                         
  11  11   6        256.45        245.99        22.77 o                         
 -15  12   6        101.93         78.06        16.32 o                         
 -14  12   6       2364.32       2356.89        70.16 o                         
 -13  12   6        801.40        829.64        38.77 o                         
 -12  12   6        996.50       1068.90        75.27 o                         
 -11  12   6       1595.05       1797.65        59.46 o                         
 -10  12   6        301.06        351.12        19.80 o                         
  -9  12   6       2010.07       2262.18        55.21 o                         
  -8  12   6        551.51        571.10        31.68 o                         
  -7  12   6       1661.86       1742.88        58.43 o                         
  -6  12   6       1289.09       1252.41        41.73 o                         
  -5  12   6        137.80        141.68        13.99 o                         
  -4  12   6       2115.27       2049.84        50.75 o                         
  -3  12   6         31.13         29.02         8.36 o                         
  -2  12   6       7103.30       6918.18       103.60 o                         
  -1  12   6          9.83          9.17         9.62 o                         
   0  12   6        671.60        622.84        32.35 o                         
   1  12   6         12.53         21.31        11.70 o                         
   2  12   6        618.74        627.83        27.92 o                         
   3  12   6          8.54          6.59        10.14 o                         
   4  12   6        134.81        159.71        16.33 o                         
   5  12   6        162.45        173.38        19.95 o                         
   6  12   6        140.68        134.59        15.02 o                         
   7  12   6         68.73         69.32        16.56 o                         
   8  12   6        386.41        360.89        24.68 o                         
   9  12   6        175.97        165.83        18.60 o                         
  10  12   6          6.01         -0.52         9.22 o                         
  11  12   6        530.20        431.53        50.41 o                         
 -14  13   6        374.30        345.44        26.17 o                         
 -13  13   6         20.66         11.53         9.64 o                         
 -12  13   6         74.81        107.53        15.18 o                         
 -11  13   6        907.69        980.52        40.84 o                         
 -10  13   6        130.16        155.60        17.38 o                         
  -9  13   6        744.72        799.48        41.29 o                         
  -8  13   6          6.71          9.91        13.08 o                         
  -7  13   6       1306.57       1357.62        52.11 o                         
  -6  13   6         18.79         26.12        10.72 o                         
  -5  13   6        498.54        489.74        27.66 o                         
  -4  13   6        463.01        535.25        30.64 o                         
  -3  13   6         38.10         21.36         9.12 o                         
  -2  13   6       1951.24       1861.77        62.95 o                         
  -1  13   6       5474.98       5465.78        84.46 o                         
   0  13   6       2437.07       2429.68        73.32 o                         
   1  13   6        262.96        306.10        30.68 o                         
   2  13   6          0.87          9.32        11.88 o                         
   3  13   6         91.60         68.87        13.38 o                         
   4  13   6        948.43        994.05        41.59 o                         
   5  13   6         15.41          0.33        13.07 o                         
   6  13   6        642.18        618.67        61.94 o                         
   7  13   6        804.83        827.31        54.73 o                         
   8  13   6       1818.94       1869.57       115.37 o                         
   9  13   6         87.38        108.50        14.73 o                         
  10  13   6         28.05         34.80         8.86 o                         
  11  13   6         44.55         23.60         8.49 o                         
 -14  14   6       1044.15        938.55        39.05 o                         
 -13  14   6        613.67        628.36        39.01 o                         
 -12  14   6        117.22        152.69        16.45 o                         
 -11  14   6        182.43        171.83        16.83 o                         
 -10  14   6       2024.53       2207.77        62.19 o                         
  -9  14   6         35.64         28.36        14.63 o                         
  -8  14   6        603.33        608.40        31.71 o                         
  -7  14   6        663.63        727.02        39.09 o                         
  -6  14   6        100.94        108.59        15.02 o                         
  -5  14   6        125.44        139.07        15.79 o                         
  -4  14   6        236.41        197.77        16.76 o                         
  -3  14   6        233.73        206.98        18.10 o                         
  -2  14   6       4181.46       4015.62       120.13 o                         
  -1  14   6         45.90         39.43        10.39 o                         
   0  14   6        177.63        146.48        16.41 o                         
   1  14   6       1261.25       1208.96        39.98 o                         
   2  14   6       2027.47       2080.14        59.52 o                         
   3  14   6       2712.94       2720.25        68.52 o                         
   4  14   6        902.94        927.58        40.19 o                         
   5  14   6         81.81        102.96        20.65 o                         
   6  14   6        144.49        103.98        18.20 o                         
   7  14   6       1434.93       1566.10        69.11 o                         
   8  14   6         47.42         43.74        11.26 o                         
   9  14   6        190.08        143.79        14.72 o                         
  10  14   6        367.40        350.25        23.80 o                         
 -14  15   6         85.14         65.61        10.91 o                         
 -13  15   6         17.42         11.62         9.65 o                         
 -12  15   6          7.43         -5.65         9.55 o                         
 -11  15   6        104.26        105.13        13.33 o                         
 -10  15   6          2.92          2.64        12.43 o                         
  -9  15   6       1079.85       1122.83        37.74 o                         
  -8  15   6          9.98         19.96        11.43 o                         
  -7  15   6        606.48        634.13        36.74 o                         
  -6  15   6         25.40         28.19         9.92 o                         
  -5  15   6        614.93        574.32        27.66 o                         
  -4  15   6         45.21         40.81        10.36 o                         
  -3  15   6        507.48        504.36        35.20 o                         
  -2  15   6       1050.26       1023.37        60.97 o                         
  -1  15   6       2116.14       2062.94        58.20 o                         
   0  15   6        955.91        890.97        39.60 o                         
   1  15   6          1.26          1.31         9.15 o                         
   2  15   6         26.33         35.28        11.27 o                         
   3  15   6       2580.30       2569.26        74.49 o                         
   4  15   6         17.68         20.55        15.91 o                         
   5  15   6        268.61        248.44        26.12 o                         
   6  15   6         22.40          3.68        15.08 o                         
   7  15   6          1.76          0.72        18.67 o                         
   8  15   6        117.93        126.81        22.93 o                         
   9  15   6         33.33         21.99         9.64 o                         
  10  15   6         35.10         25.71         6.74 o                         
 -13  16   6          0.02         10.89        10.18 o                         
 -12  16   6        149.93        136.64        16.97 o                         
 -11  16   6          6.15         18.99         9.89 o                         
 -10  16   6        878.33        975.84        35.91 o                         
  -9  16   6        125.61        126.71        14.32 o                         
  -8  16   6        171.40        140.58        14.60 o                         
  -7  16   6         15.31          6.51        12.11 o                         
  -6  16   6        304.23        308.18        21.38 o                         
  -5  16   6         41.12         52.29        12.05 o                         
  -4  16   6          7.05         18.24         9.25 o                         
  -3  16   6          6.13          4.56        11.96 o                         
  -2  16   6       1249.79       1086.07        75.92 o                         
  -1  16   6        576.12        513.15        38.92 o                         
   0  16   6       1096.02       1150.90        45.89 o                         
   1  16   6        519.15        534.46        28.07 o                         
   2  16   6         88.66         91.68        14.51 o                         
   3  16   6       1048.17       1025.23        42.31 o                         
   4  16   6        510.35        548.24        37.62 o                         
   5  16   6          2.47         11.23        25.33 o                         
   6  16   6        205.44        198.37        24.83 o                         
   7  16   6       1702.99       1985.35        68.36 o                         
   8  16   6        235.75        261.18        19.29 o                         
   9  16   6       1305.31       1118.91        67.40 o                         
  10  16   6        226.34        176.79        13.17 o                         
 -13  17   6        473.56        360.60        19.68 o                         
 -12  17   6        105.90        108.40        14.13 o                         
 -11  17   6        108.85        119.35        13.31 o                         
 -10  17   6        558.17        523.88        25.75 o                         
  -9  17   6        244.62        313.46        20.35 o                         
  -8  17   6          2.44         -1.60        11.16 o                         
  -7  17   6          1.75          3.51        11.11 o                         
  -6  17   6        782.12        875.61        33.99 o                         
  -5  17   6        829.62        830.25        32.44 o                         
  -4  17   6         66.71         64.92        11.63 o                         
  -3  17   6        454.80        439.30        30.08 o                         
  -2  17   6       2187.62       2420.98        87.29 o                         
  -1  17   6         20.05         16.10        15.55 o                         
   0  17   6         49.06         38.85        12.21 o                         
   1  17   6         97.93         82.17        13.71 o                         
   2  17   6         55.82         43.84        20.26 o                         
   3  17   6       1497.03       1495.90        62.85 o                         
   4  17   6        769.57        765.92        43.48 o                         
   5  17   6        551.37        552.37        37.73 o                         
   6  17   6         12.72          1.20        13.02 o                         
   7  17   6          4.22         -9.89        10.06 o                         
   8  17   6         17.12         14.05         9.23 o                         
   9  17   6         88.37         61.80        10.80 o                         
 -13  18   6         19.38          2.28         7.20 o                         
 -12  18   6        302.22        276.36        18.62 o                         
 -11  18   6          5.74         -0.17        14.68 o                         
 -10  18   6       1032.75       1078.48        34.34 o                         
  -9  18   6        207.80        176.07        15.21 o                         
  -8  18   6         81.38        104.55        12.13 o                         
  -7  18   6        334.95        319.16        23.20 o                         
  -6  18   6       1194.02       1235.89        39.16 o                         
  -5  18   6         32.52         48.99        10.69 o                         
  -4  18   6        729.36        781.05        30.74 o                         
  -3  18   6        551.59        586.97        34.63 o                         
  -2  18   6        193.68        227.40        19.98 o                         
  -1  18   6        968.59       1111.87        59.26 o                         
   0  18   6       1277.34       1201.05        60.76 o                         
   1  18   6        632.72        621.89        35.22 o                         
   2  18   6       1590.37       1525.26        52.19 o                         
   3  18   6       1122.60       1162.29        45.48 o                         
   4  18   6        657.38        582.66        38.49 o                         
   5  18   6       1046.50       1147.84        52.11 o                         
   6  18   6         13.35         15.12        10.13 o                         
   7  18   6       1649.04       1852.96        67.45 o                         
   8  18   6        305.79        266.46        27.27 o                         
   9  18   6         18.82         16.18         6.97 o                         
 -12  19   6          9.69          6.73         6.35 o                         
 -11  19   6        387.61        342.25        23.19 o                         
 -10  19   6        109.21        107.01        20.87 o                         
  -9  19   6        295.16        297.27        19.52 o                         
  -8  19   6        675.74        764.11        29.29 o                         
  -7  19   6        806.34        827.85        31.15 o                         
  -6  19   6          5.92         -9.57         9.57 o                         
  -5  19   6          2.89          7.76        13.35 o                         
  -4  19   6          1.85         20.66        10.14 o                         
  -3  19   6        212.16        229.29        22.04 o                         
  -2  19   6        208.59        184.14        17.86 o                         
  -1  19   6       2154.55       2310.80        72.64 o                         
   0  19   6         10.13        -14.68        16.05 o                         
   1  19   6          3.93          0.71         9.79 o                         
   2  19   6         13.89          8.11        11.02 o                         
   3  19   6        784.27        760.90        37.11 o                         
   4  19   6        223.43        220.34        20.76 o                         
   5  19   6        112.80         98.14        12.95 o                         
   6  19   6        513.06        507.62        27.12 o                         
   7  19   6         96.60         68.05        12.73 o                         
   8  19   6        109.07         89.41        11.76 o                         
   9  19   6          7.13         11.27         6.99 o                         
 -12  20   6        986.93        805.71        50.39 o                         
 -11  20   6         88.23         75.08        11.04 o                         
 -10  20   6       1191.34       1143.15        45.89 o                         
  -9  20   6        746.04        786.71        28.02 o                         
  -8  20   6        409.66        360.05        21.72 o                         
  -7  20   6         26.96         13.63         9.60 o                         
  -6  20   6       4601.25       5019.92       118.48 o                         
  -5  20   6       2050.53       2155.37        52.58 o                         
  -4  20   6       2933.13       2967.89       101.23 o                         
  -3  20   6        179.03        214.41        21.87 o                         
  -2  20   6       3483.08       3706.61        81.33 o                         
  -1  20   6       2336.44       2470.44        85.91 o                         
   0  20   6        381.50        374.12        31.78 o                         
   1  20   6         28.10         34.36        10.69 o                         
   2  20   6        709.51        722.06        31.81 o                         
   3  20   6        123.30        115.38        15.56 o                         
   4  20   6        996.73        971.98        34.83 o                         
   5  20   6       1027.09       1058.38        34.40 o                         
   6  20   6        246.26        234.45        19.87 o                         
   7  20   6         13.19         10.34         8.85 o                         
   8  20   6        279.62        239.83        19.17 o                         
 -11  21   6        245.51        195.47        14.34 o                         
 -10  21   6         63.59         79.35        12.52 o                         
  -9  21   6       1362.55       1264.65        47.67 o                         
  -8  21   6        198.00        195.21        15.30 o                         
  -7  21   6       1882.97       1903.57        50.14 o                         
  -6  21   6          0.32          3.40         9.89 o                         
  -5  21   6        869.11        807.33        32.54 o                         
  -4  21   6         19.86         29.77        12.44 o                         
  -3  21   6        522.86        517.56        34.80 o                         
  -2  21   6        320.31        280.96        26.53 o                         
  -1  21   6       2186.31       2325.42        61.64 o                         
   0  21   6        158.88        150.64        22.56 o                         
   1  21   6        911.34        824.91        48.49 o                         
   2  21   6          0.60         -3.38         8.36 o                         
   3  21   6       1517.53       1574.01        43.87 o                         
   4  21   6        213.85        187.19        15.85 o                         
   5  21   6        112.06        129.64        12.41 o                         
   6  21   6       1235.19       1221.57        42.93 o                         
   7  21   6         56.91         32.61        10.88 o                         
   8  21   6         52.90         22.66         9.97 o                         
 -11  22   6         22.23         16.35         7.68 o                         
 -10  22   6        532.73        413.55        22.10 o                         
  -9  22   6        229.20        241.49        19.61 o                         
  -8  22   6        448.08        426.12        26.21 o                         
  -7  22   6        225.77        207.43        17.62 o                         
  -6  22   6       1367.16       1379.32        59.23 o                         
  -5  22   6       1139.89       1148.09        72.97 o                         
  -4  22   6        201.02        212.05        18.81 o                         
  -3  22   6          7.98         23.23        11.90 o                         
  -2  22   6        178.70        228.83        23.22 o                         
  -1  22   6       2313.98       2518.67        84.76 o                         
   0  22   6         65.40         75.25        13.40 o                         
   1  22   6        148.67        134.65        14.54 o                         
   2  22   6          6.71          7.78         9.99 o                         
   3  22   6        334.37        304.91        21.46 o                         
   4  22   6         14.95         24.14         8.60 o                         
   5  22   6        912.09        865.22        29.92 o                         
   6  22   6       1298.65       1185.78        94.72 o                         
   7  22   6         19.96         21.13         7.88 o                         
 -10  23   6         45.79         28.05         7.44 o                         
  -9  23   6        445.80        340.55        20.19 o                         
  -8  23   6         58.02         60.12        11.17 o                         
  -7  23   6         79.01         84.13        12.17 o                         
  -6  23   6         34.37         36.20        13.52 o                         
  -5  23   6        281.20        307.91        30.39 o                         
  -4  23   6        217.33        214.98        20.53 o                         
  -3  23   6        569.09        678.11        41.63 o                         
  -2  23   6        263.79        271.11        39.08 o                         
  -1  23   6        134.54        146.07        21.86 o                         
   0  23   6          8.98         11.32        13.35 o                         
   1  23   6         15.61         25.15        13.38 o                         
   2  23   6        285.35        295.37        31.30 o                         
   3  23   6        320.99        290.20        19.05 o                         
   4  23   6        177.16        175.28        18.02 o                         
   5  23   6        334.26        288.82        22.68 o                         
   6  23   6        572.56        390.54        22.85 o                         
  -9  24   6         38.05         13.85        19.26 o                         
  -8  24   6         10.51          2.26         8.58 o                         
  -7  24   6        377.56        365.86        28.92 o                         
  -6  24   6        293.32        285.77        24.77 o                         
  -5  24   6        415.92        452.73        29.32 o                         
  -4  24   6         12.19         16.57         9.14 o                         
  -3  24   6         98.19        118.36        15.31 o                         
  -2  24   6         76.80         68.24        14.97 o                         
  -1  24   6         15.77          7.51        12.02 o                         
   0  24   6          1.88          6.91        11.26 o                         
   1  24   6         97.44         90.05        17.59 o                         
   2  24   6         13.07         -7.27         8.69 o                         
   3  24   6        346.75        296.92        26.04 o                         
   4  24   6         16.68          1.22        13.67 o                         
   5  24   6         77.53         36.77        12.33 o                         
   6  24   6        338.02        291.01        27.93 o                         
  -8  25   6        478.54        377.85        24.13 o                         
  -7  25   6          6.26         11.00         9.47 o                         
  -6  25   6        369.46        347.12        23.37 o                         
  -5  25   6        805.05        807.63        37.28 o                         
  -4  25   6         13.60         24.63         8.27 o                         
  -3  25   6        126.73        132.22        14.70 o                         
  -2  25   6        894.45        964.19        36.33 o                         
  -1  25   6         78.99         99.54        17.10 o                         
   0  25   6         52.07         79.85        18.42 o                         
   1  25   6          6.66          3.65        10.16 o                         
   2  25   6        335.81        346.76        35.12 o                         
   3  25   6         36.01         45.99        13.00 o                         
   4  25   6        381.90        374.21        25.55 o                         
   5  25   6        375.12        329.23        30.46 o                         
  -7  26   6        174.05        110.38        13.92 o                         
  -6  26   6         12.32         13.30         7.92 o                         
  -5  26   6          8.58         15.40         8.85 o                         
  -4  26   6         60.53         46.19        10.00 o                         
  -3  26   6       1043.77        982.78        34.18 o                         
  -2  26   6         32.59         18.25         8.39 o                         
  -1  26   6        131.63        196.73        26.50 o                         
   0  26   6         26.56         23.58        10.96 o                         
   1  26   6         27.03         36.93        12.74 o                         
   2  26   6         22.30         20.84        10.13 o                         
   3  26   6          0.02          2.93        12.76 o                         
   4  26   6         26.64         31.03         8.56 o                         
  -6  27   6        757.63        689.21        44.07 o                         
  -5  27   6        353.53        278.22        21.07 o                         
  -4  27   6        549.95        471.91        31.51 o                         
  -3  27   6          2.20          3.06         9.17 o                         
  -2  27   6        417.73        352.71        20.50 o                         
  -1  27   6         55.76         43.61         9.34 o                         
   0  27   6        315.74        280.97        18.58 o                         
   1  27   6          2.85         16.35         8.51 o                         
   2  27   6        458.40        385.90        23.62 o                         
   3  27   6        268.52        214.45        22.73 o                         
  -4  28   6         48.15         45.07        13.28 o                         
  -3  28   6          0.29          5.99         6.88 o                         
  -2  28   6          0.25         14.71        10.05 o                         
  -1  28   6        147.64        129.86        13.98 o                         
   0  28   6          4.21          4.96         9.48 o                         
   1  28   6        304.70        238.42        24.19 o                         
 -16   1   7          8.16        -15.57        20.42 o                         
 -15   1   7        128.74        145.88        23.03 o                         
 -14   1   7       1436.90       1481.39        36.28 o                         
 -13   1   7         14.77         15.31         9.88 o                         
 -12   1   7        121.59        164.57        14.73 o                         
 -11   1   7       1662.22       1775.45        62.09 o                         
 -10   1   7        217.90        197.87        12.66 o                         
  -9   1   7        370.37        382.48        17.91 o                         
  -8   1   7       1622.57       1745.02        37.06 o                         
  -7   1   7       2432.59       2559.82        46.27 o                         
  -6   1   7         12.83         23.16         8.18 o                         
  -5   1   7        742.20        812.50        31.12 o                         
  -4   1   7       5446.86       5779.26        73.49 o                         
  -3   1   7       6495.27       6619.78        82.63 o                         
  -2   1   7         20.72         51.20         9.16 o                         
  -1   1   7       6839.94       6986.37        90.08 o                         
   0   1   7        100.51        102.67        13.00 o                         
   1   1   7       6309.55       6593.11        89.80 o                         
   2   1   7         12.09         15.93         6.90 o                         
   3   1   7       2874.47       2720.29        39.88 o                         
   4   1   7         76.84        102.01        10.44 o                         
   5   1   7        232.77        366.26        25.67 o                         
   6   1   7        614.81        726.65        26.38 o                         
   7   1   7        447.59        620.93        27.87 o                         
   8   1   7         75.14         70.29        10.80 o                         
   9   1   7       1211.87       1539.94        46.87 o                         
  10   1   7          0.75         -2.75         8.46 o                         
  11   1   7        850.56        717.98        42.61 o                         
 -16   2   7         19.52          8.34        10.79 o                         
 -15   2   7          1.35        -11.77        11.77 o                         
 -14   2   7        168.08        260.17        30.02 o                         
 -13   2   7         80.89        115.06        14.26 o                         
 -12   2   7        222.23        266.38        19.73 o                         
 -11   2   7         71.13         93.66        17.98 o                         
 -10   2   7         23.81         18.46         8.56 o                         
  -9   2   7        100.31        110.97        10.70 o                         
  -8   2   7         58.09         66.25        11.56 o                         
  -7   2   7        449.74        443.84        21.05 o                         
  -6   2   7          0.87          2.54         7.23 o                         
  -5   2   7        341.74        353.55        21.22 o                         
  -4   2   7        149.42        154.56        13.90 o                         
  -3   2   7       1585.42       1552.15        39.63 o                         
  -2   2   7        536.99        584.13        24.81 o                         
  -1   2   7         50.12         66.60        10.65 o                         
   0   2   7       1100.42       1248.80        35.71 o                         
   1   2   7        374.51        468.06        26.56 o                         
   2   2   7        220.33        239.96        17.13 o
[truncated: 209,305 more chars]
